# Supplementary material for: Serum metabolomic profiling reveals an increase in homocitrulline in Chinese patients with nonalcoholic fatty liver disease: a retrospective study
Source: PeerJ. 2021 May 3;9:e11346. doi: 10.7717/peerj.11346 (PMC8101472; doi:10.7717/peerj.11346)
Supplement: Supplemental Information 2 — The data were analyzed using XCMS software for peak picking, peak alignment > peak filtering and peak filling. The data were normalized using Excel 2010, including Retention time (RT), MZ, Observations (samples) and peak intensity [file peerj-09-11346-s002.xlsx]

## Sheet: raw
ID	mz	rt	NEG.QCX.2.mzdata	NEG.QCX.3.mzdata	NEG.QCX.4.mzdata	NEG.QCX.5.mzdata	NEG.QCX.6.mzdata	NEG.QCX.7.mzdata	NEG.QCX.8.mzdata	Neg.s1.mzdata	Neg.s10.mzdata	Neg.s11.mzdata	Neg.s12.mzdata	Neg.s13.mzdata	Neg.s14.mzdata	Neg.s15.mzdata	Neg.s16.mzdata	Neg.s17.mzdata	Neg.s18.mzdata	Neg.s19.mzdata	Neg.s2.mzdata	Neg.s20.mzdata	Neg.s21.mzdata	Neg.s22.mzdata	Neg.s23.mzdata	Neg.s24.mzdata	Neg.s25.mzdata	Neg.s26.mzdata	Neg.s27.mzdata	Neg.s28.mzdata	Neg.s29.mzdata	Neg.s3.mzdata	Neg.s30.mzdata	NEG.S31.mzdata	NEG.S32.mzdata	NEG.S33.mzdata	NEG.S34.mzdata	NEG.S35.mzdata	NEG.S36.mzdata	NEG.S37.mzdata	NEG.S38.mzdata	NEG.S39.mzdata	Neg.s4.mzdata	NEG.S40.mzdata	NEG.S41.mzdata	NEG.S42.mzdata	NEG.S43.mzdata	NEG.S44.mzdata	NEG.S45.mzdata
1	59.015	39.4818	4692.79	5222.51	5178.25	4513.64	4906.79	5138.86	4294.9	7109.19	10590.1	7535.5	8700.21	7324.43	7367.6	8981.06	11004.3	10643.5	15926.6	7897.57	17208.8	16887.7	8187.67	8390.92	9224.32	7780.87	10056.1	7078.02	16706.8	7978.05	19292.8	8262.99	8113.4	4797.33	5053.3	5518.32	5504.01	4580.21	4353.73	4630.92	3497.87	4122.78	17305.5	5110.03	5027.61	5368.23	5009.78	4895.15	4875.41
2	61.9902	42.2937	17036.4	14433.4	15776.7	15518	16666.4	15759.9	14199.3	20675.1	34324.8	25853.3	30340.4	30698.3	23008.4	21523.3	74819.6	32826.2	42044.3	42271.2	41925.1	65346.2	26534.9	29730.3	22993.6	37848	70060.3	47437.4	70697.8	21585.9	57296	31750.9	51515.7	17302.6	25465.5	17554.6	22758	10473.6	18716.2	11445.8	16735.7	21414	73424.5	11284.5	21912.2	13189.9	21322.2	19616.3	21943.8
3	61.9899	850.613	19792.1	22802	21813.7	19484.8	19340.6	20555.8	22055.4	32756.9	42581.4	28133.2	43135.8	29548.6	25192.4	25989.8	27638.1	34298.4	35206.1	26387.4	27341.3	27563.4	20287.8	30190.3	26800.1	32311.5	26544.7	18872.6	23936	35278.4	17375.1	25930.5	16029.2	8726.52	12566.5	8673.53	9048.99	7617.59	7488.22	12356.6	5698.81	15518.1	20369.5	8153.77	8946.94	11428.3	16145.6	16692.1	9506.19
4	61.9902	566.38	40063.5	38834.2	36438.1	32370.4	38573.6	39172.4	38589.6	89347.5	86759	82512.4	114569	88488.1	79790.4	92545.7	83010.9	92069.2	82731.4	81705.4	70520.8	64367	85900.8	73118.2	82824.9	88690.2	86564.9	88225.5	96804.7	72390.3	79714.8	87321	82801.7	35623.9	46407	36150.2	37336.6	38691.9	25450.1	32355.4	36624.1	37685	88495.9	35511	29781.2	40866	36066.1	36587.9	36252.6
5	61.9897	231.243	26478.5	25945	26607.2	25610.6	19884.4	23362.1	24390.6	14146.8	15039.2	13185.2	15061.6	15919.9	11130.8	13797.4	11907.6	15030.4	19984.4	14725.1	22795.4	20307.8	13843.1	13822.8	13243.7	11627.5	16763.1	13536	20298.3	13900.2	21644.5	13506.8	12658.8	21296.9	19661.6	17234.5	20454.6	22865.7	21827.2	21231.2	19984.4	19702.3	22400.6	21286.7	23041.8	22209.4	20238.4	19845.7	21803.6
6	71.0152	38.6752	4840.09	3559.45	4361.13	5448.71	4895.02	4152.47	4281.41	6631.47	7915.64	6945.14	8021.05	7083.22	6750.39	9469.85	9317.08	8849.49	14096.6	6846.81	10734.5	16057	6363.72	7423.77	7960.33	6494.04	7128.9	6090.26	14245.3	7764.92	14897.7	7142.95	6413.26	4183.09	4803.32	2830.33	4371.88	3388.52	3810.32	3115.68	2786.79	3771.17	17319.6	4213.84	4504.63	3921.77	3157.16	4289.22	4495.16
7	72.0107	237.512	0	0	0	0	129.566	0	128.098	4200.73	3565.19	4025.59	3176.77	4249.82	3310	4124.11	4498.85	2736.92	9050.19	4029.55	9286.29	10509.2	3491.26	4195.63	4095.48	2847.1	4998.3	5656.54	10984.4	3795.98	11167.1	3325.44	4882.29	0	0	0	101.038	0	0	0	0	0	9894.58	0	0	114.13	0	0	106.344
8	75.0089	42.4158	2227.98	1909.15	2159.72	2182.59	1704.41	2243.55	2657.99	4788.45	8223.15	6263.39	6270.19	5686.45	5474.84	7534.51	5244.5	6548.86	15064	5351.85	15183.9	13718.9	5698.56	8110.11	8551.65	6634.24	7942	5750.36	14653	7600.86	10618.3	6890.7	3939.77	1783.18	1505.17	1292.18	2579.08	1740.48	1629.04	2451.88	2682.61	2720.94	14289.8	1194.34	2355.08	3190.42	3329.86	1578.34	1409.75
9	89.0257	58.2906	51987	51548.4	53937.9	50628.8	52805.4	50647.9	52399	92612.7	126991	108080	117226	131195	102839	141635	135412	144874	174887	124107	162917	211830	107453	106114	120297	145057	110703	102161	210228	113333	204160	114958	91970.1	51510.8	52801.1	47359.1	52648	43611.8	46797.8	46427.6	42879.3	46891.2	201397	50929	47527.7	47998.9	55104.1	48815.4	49726.4
10	92.9292	41.4856	171431	183702	181943	179818	189068	185147	179951	276080	292652	273947	275036	305312	266092	322314	292079	308322	463423	289147	470829	462543	271886	286523	292386	260357	294832	272310	467295	252379	443194	257466	261790	189529	187044	189892	189283	179177	178569	175113	170329	189696	460335	179943	191108	221412	176604	165853	174262
11	94.9263	41.5146	114163	123752	122182	124532	116080	124930	124064	177347	187504	176412	187707	192790	173918	205478	180109	197708	298641	194749	303004	298288	181627	187519	196928	165134	186083	173224	302049	175450	305301	169220	167271	118363	113218	119892	120782	110605	114614	109444	106859	109722	301898	117311	115573	135040	113809	104264	114855
12	96.9248	41.8362	19904.7	20298.9	19140.3	20481.6	23020	18960.4	20918.9	27362.3	31576.5	29617.7	30507.3	33580.4	26300.8	34005.8	33426.6	35218.8	75820.6	29892.9	83039.7	98355.5	30811.9	32017.6	30889.3	28140.9	31220.5	29374.5	99060.8	28540.9	71705.6	28129.8	27067.9	19816.6	20638.5	19275	18611	18422.7	21079.5	19167.3	18847.5	18033.3	94474.3	17500.4	20906.3	23742	19111.3	17652.5	18234.4
13	97.0654	403.181	5800.6	5643.49	5336.59	4058.77	5169.65	5727.79	5195.68	387.211	751.852	631.368	348.766	0	230.985	567.083	528.172	266.214	486.874	545.371	572.815	893.222	319.218	244.048	358.22	556.528	388.635	522.156	467.652	237.207	455.936	394.068	922.29	122.562	434.528	297.107	635.334	245.781	271.44	276.384	500.264	246.089	395.125	482.555	119.032	104.676	235.84	226.85	167.041
14	99.01	312.663	4176.74	4782.02	3352.23	4405.28	4699.54	2637.71	4405.97	338.246	666.114	685.679	1985.78	332.105	279.017	462.673	423.694	1115.21	4041.56	318.996	2612.21	371.747	100.484	583.199	2482.3	357.23	855.276	710.76	1538.34	2598.35	1360.33	991.489	657.634	115.097	1199.49	6074.39	265.859	1951.86	156.331	575.558	134.204	252.77	545.863	709.836	760.072	0	854.318	1339.39	334.527
15	100.935	884.786	843236	757110	841454	741957	721635	860284	758297	273131	264694	291496	346698	285918	266108	278362	326314	276615	246630	289365	724818	756713	323864	354932	253350	402392	343686	311379	703358	423931	300092	237623	303696	332716	317633	304538	376674	341535	286924	319341	316069	278663	359259	323513	385584	350852	414172	859945	418492
16	101.025	43.0985	6246.61	6954.24	6399.35	7202.37	5829.21	5001.2	5042.93	8448.33	7664.35	8582.84	13960.9	7836.66	8029.51	8901.03	9111.41	9871.53	10603.6	8799.9	13841.5	11229.2	7215.93	6263.96	7414.15	13295	8120.12	8631.02	11496.4	6880.8	25589.1	10429.3	7766.44	5261.17	4065.71	4271.7	3492.18	3775.41	4373.97	3006.19	2399.71	3890.14	13124.3	3104.38	3780.68	3742.02	3824.31	3692.32	5544.05
17	101.935	884.717	94029.2	87584.4	99173.8	124143	107017	93102.6	92471.2	24748.9	33542.2	39439.6	39989.1	30997.4	42220.4	28771.4	29505.3	34792.2	26682.1	32402.1	21172.9	28391.8	28860.8	45875	38536.8	41940.2	25735.3	31708	48516	48756.8	33303.4	28088.5	24148.6	80537.7	30938.6	39161.9	44145.7	41203.6	35034.4	38017.4	45000.9	33636.8	55057.6	38556.5	37995.9	35434.5	51351	36985.3	53776.8
18	102.957	36.5926	45842.4	45297.3	49112.2	49238.8	48688.4	49612.8	47906	73756.9	75197.9	75643.1	72345.9	75834	73036.3	81790.7	77943.6	79760.6	82031.6	76499.6	90805.9	86069.3	72553.5	77802.3	72132.2	73338.7	79518.3	70410.7	83286.1	70176.4	78310.3	73803.5	67705.7	48423	49905	51605	53328.4	50254.6	50904.3	49938.7	45615.7	53794.8	80141.9	50530.5	55657.1	57362.2	47875.5	45831.8	53715.2
19	102.956	881.091	21389.8	20004.6	20445.3	22473.8	19857.2	18934.8	19725.1	18811.4	27040.3	28388.7	34298.9	27995.5	23838.4	29454.5	29202.6	29046	26766.4	24645.3	22514.8	28091.8	30733.9	25869.4	25951.6	30191.5	20368.7	20704.2	22741.6	30039.5	17837.7	24364	18306.8	8074.34	8519.6	9427.26	8055.72	9685.1	7363.33	10591.7	9357.63	8754.9	23120.4	7752.96	10298.6	7382.63	10789.9	10817	12317.3
20	103.013	89.1454	11053.7	9812.22	10422.8	9486.6	12642.9	11199.1	11674.2	10438.1	9581.91	9379.83	6754.35	12775	17697.8	13789.8	13162.2	16450.2	22408.2	14949.7	29828	36717.8	8964.76	16073.6	10617.5	10187.6	18870.6	11657.7	23672.3	10886.6	49842.7	9224.32	15486.8	8107.77	10244.1	7133.49	14221.9	9885.02	11530.2	11460.1	7362.81	13164.8	35417.4	8998.32	8901.76	11687	10318.3	8094.99	8304.16
21	104.025	39.3706	1190.03	1038.5	1615.38	1423.53	1255.92	769.557	1067.73	2288.07	2629.31	2605.62	1684.1	2145.98	2026.53	3858.76	2610.63	2445.55	3811.39	2709.75	3072.04	3199.47	2878.49	3497.76	3134.01	2516.46	3583.32	3652.93	4009.06	2780.55	4473.84	2968.41	1356.78	1376.31	1132.37	1313.05	1580.72	759.875	1200.18	1391.98	802.6	573.104	5292.65	1390.89	2735.19	1250.87	1100.98	1874.53	1527.18
22	104.961	38.1979	14449	13805	13912.5	14873.6	15091.1	13958.3	13474.3	26310.5	30378.4	28900.7	27198.5	27053.1	29068	29760.1	25966.3	27390.3	27817.9	28132.6	40072	33293.4	26176.3	27429.9	28302	28340.4	28136.9	26492.8	38299	26534.1	37196	27420.6	24772.3	14800.1	16671.4	15504.9	15305.6	14341.3	14076.6	15690	15848.7	15646.9	36537.3	14214	15624.7	19390.3	14286.3	13485.2	14093.9
23	111.01	61.0581	5024.42	3686.41	6243.37	5410.25	4514.18	4215.2	6274.75	18764.3	20199.9	29046.9	18927	29730.3	36192.9	25696.8	44508.2	25641.3	75939.7	15062	95002.2	72492.1	18535.3	34312.3	28557.6	14722.4	29348.2	20705.9	46257.4	21014.5	99263	15489.4	26940.3	4302.6	5123.97	4472.98	6897.68	3734.63	3786.16	9751.92	3000.94	7832.65	99483.4	3833.37	8366.63	8341.56	5449.63	6335.5	5879.4
24	111.082	325.487	6012.48	5740.09	6022.89	5319.24	5663.31	5866.5	4831.75	99.0934	103.489	127.583	113.628	146.905	0	237.54	222.927	366.483	263.337	99.8416	354.387	550.169	101.575	148.042	163.998	0	243.084	115.542	567.674	125.831	960.199	114.729	279.114	221.417	271.129	0	0	0	0	117.206	102.801	0	251.646	0	305.811	132.918	130.729	0	368.269
25	112.987	35.9638	214890	218981	219533	218932	211454	224544	220314	281793	282215	282484	275893	278811	288671	265369	269531	269742	237706	278199	223633	247038	279975	286947	277919	282184	269868	285684	231750	283134	243030	281965	286655	206803	205019	208098	209752	214658	211534	212240	220299	203404	231898	209105	197821	196421	214050	210134	215081
26	113.012	342.707	20547.9	21727	19366.6	19676.6	19688.1	18938.8	21966.9	71399.8	63934.9	61452.8	65440.1	65642.8	63810	67354.5	64619.7	68972	65913.4	68373.4	77400.1	66660	65705.8	63298.6	64101.4	62183	64071.3	66572.7	59081.4	64247	63136.6	68228.6	73312.1	8397.91	9142.53	8830.36	8024.19	7929.46	9091.42	8084.4	7156.22	8568.59	68677.9	9266.18	6915.87	8173.11	6808.87	10975.5	7841.33
27	112.987	882.755	73576.6	71931	72247.5	71400.6	69952.1	76461.9	70412.8	63501.3	76213.7	77978.6	87649.7	79645.9	65806.2	75115.3	79276	88786.7	85798.9	75298	69462	82165	85448.9	78270.8	71600.5	75583.6	66755	69672.1	72345.7	76330.8	63039.1	68070.2	66075.3	52515.4	58050.3	52183.4	52042.7	55631.7	48947.1	55003.8	49305.8	49843.9	69774	50846.7	54265.6	53253.4	57864.9	54653.1	56148.2
28	113.061	167.039	2755.66	2395.21	2488.9	1885.04	2660.15	2308.12	3284.77	0	119.502	327.993	155.388	233.013	127.461	0	0	127.107	0	128.404	112.117	0	118.648	0	0	105.325	0	0	234.107	0	0	0	0	111.228	0	0	116.037	101.765	0	0	0	0	0	0	109.177	0	0	121.777	0
29	113.992	36.3186	5290.47	4686.64	5280.26	5148.61	5140.47	4585.18	4393.08	7760.71	7583.07	5249.16	6648.23	6854.25	7311.02	7304.11	6108.72	7984.79	6430.98	6305.66	6222.44	6171.33	7546.96	6019.91	7055.69	7636.14	6299.18	6754	6966.41	6026.04	6033.14	6238.61	7267.37	5214.54	4811.49	5805.77	4925.63	6392.12	4414.65	5557.41	4958.23	5985.53	6061.38	5548.09	5992.37	4887.61	5404.19	6393.38	4953.33
30	114.992	34.7735	4696.96	6798.54	5112.56	6038.63	6363.55	5051.1	5738.48	7408.68	7888.94	9167.33	9715.04	8495.57	11208.4	9443.06	10527.5	8847.9	12701.1	9630.15	13649.4	12509.1	9099.86	8404.74	9955.78	8878.42	9349.22	7867.79	12796.8	8221.16	12045.3	8110.13	10058.7	6420.13	7184.23	6124.12	5466	4676.19	5021.12	7043.83	4898.66	5712.79	13701.6	5180.55	5563.62	5567.61	6356.53	5641.59	4611.91
31	119.036	39.9477	9999.02	10244.5	12022	10439.7	11571.1	9810.71	10028.9	14304.3	15496.9	13921.9	14287.2	15425.2	14214.6	18765.1	17007.5	21097.9	22849.2	16351.3	26354.5	27056.3	13210.6	15454.5	12974.6	14674.1	18842.4	14340.8	26013.8	13381.1	29745.5	14577.8	13888.2	9219.9	9473.11	6729.9	9727.69	8356.37	10075.1	8373.02	7806.95	9055.55	28777.3	9407.23	10603.9	9087.26	9939.92	9792.79	10204.7
32	121.03	318.715	4256.28	5529.21	3375.46	4860.57	4261.62	5970.45	3715.75	15863.7	12152.7	13638.8	15278.7	12749.9	14905.6	12483	14643.7	13467.6	13227.1	15295.8	10671.1	14087.4	15616.5	14406.3	15233.2	15539.5	14259.9	15722.4	12173.1	13577.4	14305.2	12827	14252.5	4585.2	6131.92	4896.04	5454.64	4398.16	4209.66	5008.79	5839	4411.76	12164.9	4071.91	4480.83	5217.02	3869.29	5365.86	5874.84
33	125.098	368.633	117512	118760	119371	126567	122033	129193	124310	754.945	961.577	1191.6	936.409	1175.87	551.626	1072.75	1091.45	745.301	1138.14	396.806	2634.62	2520.53	1250.6	777.581	1300.09	796.287	995.662	832.391	7560.05	826.107	2992.78	1179.57	634.477	263.439	1032.43	1375.87	865.568	1553	1007.58	808.838	766.613	1515.21	1450.6	587.723	2068.52	394.033	1891.57	2369.21	1080.79
34	125.098	472.203	31623.9	33960.3	34335.4	35153.7	37836.9	34901.8	38735.2	1005.78	334.73	0	293.404	126.752	588.906	640.669	430.638	325.356	341.519	607.838	132.02	535.078	225.986	0	259.43	317.411	418.858	216.499	150.966	565.264	693.668	514.237	310.765	100.771	102.225	0	0	0	0	0	0	0	365.982	0	0	0	222.256	0	0
35	125.874	54.754	10926	10685.2	11181.5	10648.2	11079.1	10760.5	11546.7	6280.78	5057.88	7844.61	6823.53	7952.86	7406.63	6166.57	5724.38	7110.01	2991.1	7774.89	3135.73	7212.52	8923.18	6846.17	7327.52	8026.25	6438.12	7007.5	10807.2	7545.51	3222.06	6187.67	5081.14	10772.9	10536	9783.49	11366.4	9910.3	11529.4	11408	12267.4	11625.2	6481.4	12386.8	9047.08	11493.6	11334.9	10685.1	10649.4
36	126.101	369.305	10746.4	9085.83	9337.78	12314.3	10204.6	9848.92	10828.6	0	0	0	122.315	0	0	0	0	0	113.76	131.48	0	0	0	0	0	0	105.613	0	0	0	99.4617	0	0	0	0	0	6497.93	0	6766.08	0	0	0	192.955	129.96	0	171.768	0	0	6291.33
37	127.052	41.5976	1470.82	1593.14	2692.39	2704.37	3854.35	2176.29	1838.7	3008.49	4479.62	4633.3	4448.97	4108.33	3194.63	4426.47	4942.39	4431.96	4738.97	4460.44	4080.9	5733.39	4153.34	4770.71	3203.07	3878.15	6111.66	4762	5073.62	5646.24	6039.2	4576.49	2922.75	2026.47	2023.61	2863.93	1666.13	1472.13	1913.94	2308.66	1663.43	1709.89	6253.75	1839.84	2618.54	2192.27	2893.26	3013.5	2194.32
38	128.022	57.9323	13522.7	12243.8	14528.3	6160.36	12279.3	12567.5	10072.7	38315.4	59304.3	44750.9	42165.1	59008.2	31329.3	58451	43135.5	70362.7	87235	50887.3	97574.7	129343	38205.5	57005.4	36123.6	41774.8	62014.6	47546.2	176909	38800.7	173094	42168	28161.2	10241.1	14055.2	6715.96	13853	9653.36	5293.5	12961.7	9000.42	13046.1	142231	13468.6	16891.2	13065.2	13014.3	13415.1	13739.8
39	129.056	276.534	9211.77	7490.01	10890.6	6375.53	9433.21	9741.74	9908.33	6951.48	13514.5	10210.1	7812.08	15167.5	8509	19756.5	17588.1	23081.7	32506.7	16270.2	37245	41234.2	12503.9	5350.58	10628.4	11428.2	16187.8	9458.98	26494.2	10168.9	34682	13232	7090.63	4546.12	8897.6	5209.69	10301.7	4980.8	8860.54	6400.42	7206.67	3617.78	43720.3	8041.14	7576.15	7424.11	7266.29	4877.53	4475.37
40	129.02	127.869	6378.69	7017.71	7007.27	8977.83	8467.89	8175.5	7280.35	1493.01	2203.02	869.003	1658.12	2023.47	1590.6	2675.69	2977.96	2433.32	920.138	714.122	230.266	0	951.048	2357.61	1370.28	1605.85	3577.69	1564.72	788.022	821.284	177.989	1543.99	1531.01	612.758	650.695	866.52	395.705	246.589	500.377	585.339	307.4	469.783	1809.97	350.654	508.915	534.861	441.714	405.758	929.13
41	129.02	45.6976	3288.65	2874	3405.59	3076.13	2924.51	2971.72	3278.36	7109.34	9541.78	12520.8	10628.2	5921.76	13844.4	11407.1	13604.2	8600.69	18684.2	5381.52	21628.6	19634.2	6093.12	7458.32	5792.25	19827	9513.47	10819.2	19641.4	11201.2	27093	7022.5	12387	7893.19	6806.05	4259.38	2618.24	3401.27	1707.79	3814.3	4625.03	4441.08	21232.8	1850.79	3430.75	3911.57	1255.72	2561.28	4042.67
42	130.087	74.0816	14046.7	13854	14693.4	13290.7	15818.2	15549.7	15667	16025.3	16884.2	19005.3	17865.8	20031.9	10307.4	23410.4	23003.8	28354.1	31267.7	19963.7	29003.9	40218.3	22425.9	14313.6	17427	11556.2	21061.2	21831.8	42724.3	21717.4	28424.3	15962.9	14697.1	13074.4	15713	15895.1	15566	13669.6	20847.7	14996	13250.2	12916.3	36118.2	15310.6	13525.2	14440.7	11614.6	11080.3	15918.6
43	129.975	34.0534	2673.4	3689.37	3727.53	3545.36	2783.82	3285.67	2667	2828.65	2017.42	2997.16	1969.76	1820.97	1659.87	1772.42	2422.29	1803.88	2644.85	3218.55	2041.82	2246.91	1672.87	2373.82	1460.4	2940.33	1588.53	1965.22	2279.96	1869.74	1850.62	1785.5	2618.5	3450.82	4326.01	2850.64	2953.85	3488.69	3626.48	3210.6	3773.38	3095.71	1538.39	2629.35	2516.63	3755.96	3253.17	3101.86	3482.55
44	131.054	38.4527	4322.77	4597.83	4652.79	3201.42	3972.59	5813.57	4496.09	6485.01	7721.5	7610.28	8023.82	8096.19	9369.3	10778.4	8339.19	8496.22	10508.6	5162.74	7640.45	11401.2	7753.38	8900.07	8191.21	6240.72	9003.85	6827.15	15347.4	8384.39	15037.2	9739.46	6475.48	6702.76	4761.8	4926.25	4768.96	3464.91	3254.77	3726.58	3846.39	6144.51	14035.8	5649.43	5218.01	5556.79	5470.61	4921.05	5518.71
45	131.068	299.373	4201.22	4647.51	4548.95	5992.05	5126.84	4567.59	3976.58	5131.59	7976.97	5454.35	5918.96	12958.2	5628.74	9278.71	13871.2	13841.1	15870	10018.7	13974.9	26871.9	6310.38	3304.63	8620.12	5171.78	15904.4	9243.94	29028.3	6653.99	23966.3	7141.68	4537.42	3554.1	5859.98	5515.35	4271.55	2969.59	4025.87	3065.68	2761	9095.31	17837.2	4379.14	2785.69	3799.38	4830.76	4170.61	3232.81
46	132.03	42.4786	2485.41	1529.21	2031.08	1407.72	1697.92	2180.99	2821.15	3688.99	4279.09	5194.4	2980.66	4290.57	4025.05	5957.46	3975.3	5811.09	3831.54	4392.75	6737.63	5656.95	4550.37	2544.18	5709.11	4794.91	5953.97	4806	5668.5	4019.39	7387.66	3682.7	5265.57	1895.14	2380.06	1076.76	1660.44	983.999	1968.87	2028.26	1413.29	2057.05	6045.92	2623.31	1923.42	1709.12	2019.33	1156.28	1987.06
47	132.921	47.9028	4811.77	5831.74	4994.14	5485.5	4582.06	4759.39	4536.55	33604.3	43798.2	59271.1	53208.4	49664.2	49162.8	57138.7	53005.8	60070.8	72818.5	52603.1	66937.2	61416.3	53914.7	50916.9	44758	44532.1	56928.7	30422.3	60486	58685.4	71134.8	29619.7	33280.1	4978.46	5954.21	5426.53	4365.75	4001.21	9946.2	8991.9	4139.73	7486.76	67722.7	4891.53	7043.89	5592.42	7445.62	6970.67	5686.75
48	134.895	848.923	178818	170838	169019	171401	169691	174841	177160	171857	144341	155544	148856	175220	157759	160701	153473	178825	87551.8	166039	121535	104917	119885	145913	135709	112230	122819	102946	95575.1	117108	105601	155071	111297	101513	113092	107427	111269	105321	100157	132316	91296.1	149316	105241	110465	101165	141779	169938	158644	119756
49	134.895	810.466	74216.2	66644.3	64102.4	71233.2	48117.5	67607.1	66320.1	145702	117082	121863	111950	131371	125556	109675	104076	125264	120329	111219	142165	89383.3	85127.2	98578.9	102421	77574.2	93775.8	88716.9	91321.9	78629.7	83922.9	123644	71481.8	40815.3	38220.5	34179.5	31294.6	38137.2	32648.9	31232.5	33332.9	43375.1	105191	32247	33882.2	41973.5	45611.1	47858.6	41077.9
50	135.013	43.0968	25415.1	21336.8	22113.6	23532	22631.3	23580.3	23073.3	74606.4	105744	82194.2	77261.9	85662.6	98456.9	96463.7	77457.8	90369.9	173004	88957.7	179551	151228	82109.8	100272	110498	102204	92879.9	82365.3	165564	92262.2	159883	90444.5	60794.9	20090.5	25295.6	21734.8	28803.1	19643.1	20239.5	29216.5	25858.7	29172.7	164347	27863.1	24228.8	30708.4	35034.7	18894.1	16505.6
51	135.897	840.101	23390.5	20484.4	19569.1	20443	21722.2	19632.7	19651.1	22127.7	16158.2	17774.3	16809.4	21447.2	19384.2	19930.1	19367.2	20203.6	12648.7	19688.7	13118.8	10168.3	13604.3	19436.3	15579.7	15466.1	12440.2	12466.4	9582.53	8903.34	13773.3	18404	7879.81	9454.08	12916.4	12928.7	13344	9229.49	11970.2	15182.6	9030.73	19166.1	11167.1	12335.5	10299	16265.7	19331.7	19532.4	13054.6
52	136.892	848.923	71049.6	67363.5	66257.6	67584.4	62969.4	62502.1	63745.5	72252.6	53347.9	58447.1	55690.6	66536.9	62851.8	56260.5	57740	65095.9	36717.7	57428.7	44734.4	40347.7	43320.6	57291.4	52869.3	41144.2	46778.8	37005.6	37213.4	42932.7	39919.1	59667.3	38971.4	36743.1	41866.7	42879.9	42624.4	38965.8	35840.9	48835	34342.1	55428.6	38137.4	43830.2	37837.3	53949.7	65754	58845.9	43787.6
53	136.892	810.79	28560.5	23923	26777.1	27286.1	27760	26016.6	27188.4	55188.9	45358.1	49173.6	39281.6	47703.9	46634.4	43397.4	40648.7	49968.5	44440.9	40583.1	48798.1	36162.4	31630.9	37312.6	34307.6	29846.7	34953.6	33565.1	31364.5	30646.8	30894.6	48057	27740.2	16578.6	14376.5	17220.2	14329.3	13527.7	13428	14378.1	10767.3	14286.2	41758.3	13963.6	17305.2	14720.9	19179.3	19835.2	15223.3
54	139.048	318.457	3342.47	3357.34	3622.34	3826.71	3641.41	2668.98	3855.14	3369.92	4452.17	5730.97	9546.61	3158.62	3846.28	3288	3604.17	5821.22	15114.6	4686.07	7197.58	4947.26	3813.45	3462.48	12728.1	2929.71	8032.42	4306.81	9171.34	10184.9	8978.93	3288.43	3478.74	1539.29	2392.86	19922	129.015	6897.34	520.521	916.193	385.966	304.906	5282.93	2286.74	604.031	0	2361.41	4105.83	1796.82
55	139.113	408.959	4429.76	4502	5640.51	4519.63	4801.65	4924.86	4568.33	451.313	2394.87	3572.57	206.895	2697.11	362.728	2519.47	1008.15	532.117	479.101	111.891	761.112	5684.5	2428.51	2518.49	521.815	2467.42	211.511	2281.1	6488.65	429.582	12132.6	102.514	582.624	108.981	0	128.298	109.039	236.931	0	101.097	0	171.81	6687.84	212.726	249.743	243.307	257.265	106.871	0
56	141.092	312.127	6082.61	6423.53	6184.87	6100.48	5228.84	5631.98	6805.98	131.792	320.737	107.819	352.079	0	220.686	0	111.229	0	360.645	479.203	227.484	628.287	398.465	287.707	0	229.723	133.827	683.882	375.478	0	657.217	231.861	248.611	0	0	0	0	140.753	0	124.104	0	0	350.14	116.721	0	0	0	104.85	0
57	141.868	19.4665	21630.2	19948	21569.1	21211.3	21476.9	21256	22413.6	0	0	0	0	0	0	0	0	0	0	0	0	4878.9	0	0	0	0	0	0	5700.65	0	4653.05	0	0	20950.1	21034.5	20757.3	22882.5	21145.1	22411.4	24457.2	21143.5	20720.5	4975.41	22759.1	22794.6	21657.9	21944.5	21970.2	20857.6
58	142.067	239.672	1354.71	1990	1372.85	1404.14	1133.01	1135.82	1329.82	2603.77	6547.33	2806.92	9060.68	10439.5	2603.27	3983.47	5003.52	5697.02	12632.6	4838.47	7889.49	9270.62	5564.54	3599.86	4394.97	14953	5642.12	4940.34	17212.7	2589.02	13946.1	2615.73	3527.68	1516.34	3301.86	2694.81	2469.09	2454.37	1547.58	2366.02	2343.59	1340.93	31402.7	1924.7	3526.65	2431.69	1374.63	1528.42	2800.22
59	143.032	38.7074	3376.03	4994.85	4343.6	3807.23	3964.4	3653.64	3948.48	6293.02	7377.32	6144.77	7911.77	8837.05	6980.44	8353.14	8239.32	9376.36	12083.7	7416.94	13205.3	13257.9	7538.4	7361.1	6480.86	7233.07	7061.53	7295.52	12444.7	6646.49	12633	7576.95	7503.09	4552.36	4530.65	3363.26	3742.02	3063.46	3521.75	2800.14	3606.72	2920.64	14487	4284.29	3247.96	3761.61	3984.24	3501.04	4178.46
60	143.106	369.207	5328.29	6426.26	5688.74	5797.82	5034.69	7258.02	6161.46	1451.59	2595.48	1872.86	1806.87	2680.51	2092.2	2190.45	2464.74	1690	5919.17	2014.87	3676.72	4023.63	1841.12	2039.47	2033.68	2460.55	2284.85	2756.9	7231.67	2702.32	9229.16	2189.59	1440.26	311.101	576.328	380.825	219.964	336.723	709.117	407.983	0	1973.77	3649.58	466.982	896.457	430.88	651.867	242.144	704.294
61	143.868	20.0972	13241	13613	14103.6	13612.3	12804	12934.9	13429.7	0	0	0	0	0	0	0	0	3157.97	5099.83	0	6530.05	9327.71	0	0	0	0	2557.5	3749.1	11258.3	4224.22	6512	0	0	13749.3	14221.5	13240.5	11620.7	12698.3	13633.9	13702.3	13594.3	13874.8	6293.37	13645	13128.8	14225.3	12851.1	14782.7	14063.4
62	144.924	884.759	420648	439221	451376	451760	419698	445369	388716	128635	150174	161515	186828	134106	134938	147562	397765	132365	480957	161255	383568	409323	144809	173155	160721	201397	201218	154588	366152	231621	160948	136215	158121	202930	185465	180861	188842	224234	162376	223668	193020	172940	207185	182993	180658	210787	266103	261691	287480
63	145.064	41.499	41370.1	40691.6	41269.6	43041.5	40396.7	44316.6	43149	56878	77128.6	82920.9	75771.5	80169.8	62064.2	87273.9	77397.1	87419.4	90812.6	71934.6	72100.1	87161.3	66578.3	73726.6	56983.6	72022.1	108274	79950.2	100518	77894.7	118369	76912.8	66643.4	42442.1	44395.9	39789.6	40630.7	28984.8	36854.5	41614.1	34339	40555.7	97386.9	39997.4	53271	36619.5	41955.8	44112.3	43463.5
64	145.058	281.406	2979.03	3491.78	2906.44	4371.78	3313.65	3676.01	4522.72	22179.6	21839.9	16428	19147.2	18212.6	16844	26603.3	18972.4	25876.8	31628	18056.4	34008.4	23910.4	34911.6	18867.6	13914.6	32736.9	21634.1	20400.3	28224.8	19541.3	27143.4	18483.4	20747.7	3572.88	1555.18	1466.1	2719.99	5304.18	5268.82	5693.42	4482.34	7215.77	25627.8	1645.06	7171.95	2574.89	1470.81	4329.32	2261.63
65	145.05	212.105	4621.36	5482.82	5609.48	5948.19	5623.19	5440.73	6319.28	7317.48	7150.23	4997.45	7151.16	7804.57	7021.33	7645.74	7738.27	7106.53	6692.68	4724.64	7734.41	16410.5	7401.44	7297.72	6323.49	5626.89	6368.98	5242.46	13911.5	6173.34	14583.1	5679.55	5524.56	1869.74	12623.9	7372.68	1683.22	1286.41	1528.37	1219.18	668.714	780.64	8228.66	2175.01	7328.83	1228.11	10111.1	2224.76	7858.84
66	145.924	882.404	62185.6	47976	47431.8	54310.3	45624.9	44820.8	46644	21343.5	20394	21751.7	24054.3	17128	13710.7	15549.5	47542.9	19220.1	19618.5	23099.1	15750.7	16242.9	20555.2	22783.7	14035.8	44673.3	19545.3	20514.1	17050.4	31832.6	19228.7	17292	15094.8	26075.5	25643.3	20204.6	27332.5	27188.3	23254.1	19653.5	48482	22721.4	30269.1	26412.7	26936.1	27804.3	30354.2	27582.7	30949.1
67	146.042	43.1938	13569.4	14614.9	14614	12904.8	13377.8	14837.5	13043.2	21256.7	24004.2	27335.3	22460.6	21388	18351.2	31174.2	24657.5	28824.2	33213.7	24482	37796.5	42377.7	20269.4	19060.7	25172.8	24391.2	27042.5	30059	42798.2	22679.2	43116	27510.5	23541.4	12809.4	10727.9	9082.74	9708.72	11863.4	13084	12072.8	9630.76	12126.4	37180.9	13587.1	9921.5	9562.5	11173.7	13438.1	12897.8
68	146.967	687.747	49314.7	48662.7	48175.9	48964.6	51564.7	47117	52251.1	55471.4	67904.2	61934.8	62150.5	55682.3	75267.1	58777.2	56646.4	44512.6	69835.4	47609.8	49637.6	53326.9	51191.3	47536.3	53104.4	52427.7	52283.2	51030.1	38677.8	46812	51970.8	56228	45184.3	35672.8	38189.3	34858.2	37715.6	36949.1	37431.5	39023.3	37663	35948	51462.7	37592	37570	32847.7	40568	40837.6	39938.5
69	146.966	230.297	25726.7	23415.6	22430	27040.3	24290.7	27436.9	24619.6	8539.27	9824.15	10296.3	8478.1	26525.6	10233.8	8965.04	9140.72	9162.08	8884.61	9075.14	8169.05	35790.4	10776.4	9552.18	8154.63	10603.1	9975.39	9520.91	8610	11142	10082.3	9223.88	29366.4	23663.8	30704.2	24755.6	25200.2	28340.2	26236.1	23887.6	24599.6	18930.5	8782.29	23717.7	24731.9	23773.2	23582.2	24790.7	22458
70	146.967	592.925	64832.7	64781.9	62403.1	64297.7	63821.2	64940.8	61106.8	72527.9	106780	65542.4	82882.9	122155	97269.5	90276.6	129425	112097	90647.4	111910	90454.8	107558	138234	96931.7	116511	146341	123621	91547.6	80304.7	129953	83474	117259	76432	58552.7	57643.4	59635.4	57925.8	59742.1	57262.2	59258.5	57958.4	60740.2	83222.4	59445	60423.6	60643.7	61242.4	58473.4	61292.1
71	146.986	53.9801	33618.5	31223.4	67261.7	53677	31462.5	29895.3	32976.5	44591.2	56493.8	50764.2	57380	65473.1	45888.9	66935.2	64468.5	62252.5	76095.5	58249.3	74339.5	67758.4	49362.4	51746.1	63821.4	70260.3	55046.4	62852.9	70659.2	47108.7	62937.1	53188.1	41821.1	30716.5	35026.8	33047.2	29077.6	25034	28917.4	29639	25739.5	30716.4	66683.1	34107.9	27383.4	30655.3	37723.5	29410.2	26792.8
72	146.939	22.4533	32997.2	34118.4	36069.2	34667.2	30408.1	35328.1	33190.7	18196.5	20646.1	21359.7	20787.3	18802.5	20508.8	19363.3	20214.8	21186.6	20055.9	18461	17676.4	20951.6	19414.7	22265.1	17550.3	21487.6	20680.6	22153.9	21012.4	18883.6	19370.9	19450.2	21090.3	31004.4	34113.2	32840.6	33696	32048.3	34474.8	32186.9	37002	29220.4	18561.5	34755.4	34143.6	36037.4	34791	33985.4	35828.2
73	147.002	127.549	24015.6	23524.1	23347.4	22075.5	23828.8	15015.3	17775.9	20715.8	25715.7	23727.9	22061.1	22561.5	19851.5	30830.6	24364.3	26719.7	41640.2	26849.4	43703.9	40613	23891.4	25356	24244.3	20529.5	26757.2	25094.6	50735.8	23983.4	48268.3	21872.7	26932.3	19128.6	23107.2	19115.4	18182.5	25063.1	17545.9	19156.5	15967	22318.7	45148	17180.2	21971.9	21308.5	32540.5	16353.6	22029.7
74	148.994	49.0929	13911.6	12622.5	13486.5	13000.1	14448.5	12136.9	12259.3	21484.7	27871.3	24782.1	29577.3	29760.3	22935	31258.4	27938.1	28905.5	37789.5	25587.5	34502.5	41956.5	25683.8	25442.3	29191.2	26337.6	27213.9	26178	37634.6	23130.9	40733.4	25364.1	19617.8	12700	12292	13017.6	10834.6	11034.2	12495.7	11701.4	10852.1	13225.9	42781.7	13972	11835.5	12800.1	15777.9	11794.8	16045.9
75	150.003	751.249	3406.85	2688.33	2616.55	3201.19	2907.92	2923.55	2817.21	6551.61	6108.69	4419.03	9355.96	6292.97	5422.42	13996.7	17184.1	15203.5	2278.14	7330.52	1499.16	22970.3	4793.28	4590.33	8388.33	17946.5	11098.4	9587.73	22826.8	23252.8	10924	17407.1	6202.18	6478.04	9305.13	7210.46	6648.34	7350.57	1189.06	1632.02	1737.71	3348.01	6366.89	2889.01	909.528	4230.29	1190.84	1673.63	2193.37
76	150.89	42.1664	37413	39758.2	38654.7	37793.4	40879.8	40662.2	36608.7	65677.9	74641.5	52064.5	57850.9	75301	63949.8	74278.3	55019.1	58310.4	130897	58226.8	159530	136391	53609	58256.4	59969.8	68608.8	83667.5	53715.1	168187	53778.7	94543	55467.8	54985.4	38750.2	37815.1	37857	38289.7	37306.1	39303.4	37827.6	35603.1	36959.8	152201	38466.7	36817.8	42634.4	34298	36092	34936.5
77	151.111	474.874	4019.56	3894.19	4584.95	4255.34	3311.65	3291.91	4311.97	4808.69	6020.47	472.725	6002.42	3202.64	4708.98	16575.7	15756.3	16031.6	11268.9	12080.2	50756.5	47492.1	7569.4	6868.06	15226.1	6913.19	15069.2	11807	34053.1	33286	41393.4	6182.95	10742.2	3180.45	5983.42	1925.8	4233.74	5008.63	5722.14	1275.36	4896.03	5910.86	43724.8	1177.81	6258.67	5133.27	1118.56	869.098	4885.55
78	152.885	41.8914	35576.9	38783.4	40637.2	37922.2	39366.8	38413.9	39949.4	56181.1	56651	58703	56888.2	60061.2	50791.3	63232	57415.7	56833.1	96992.9	56017.7	95326.1	91388	55188.7	53419.7	55342.8	50880.2	52604.8	51442.1	90310	49880.6	90014.5	50143.7	52684.4	41099	39352.4	41283.4	39401	37403.8	37287.3	39607.8	36695.1	39530.2	93527.7	40339.9	39380.5	44259.6	37157.9	38439.5	36316.8
79	154.063	40.2996	9726.39	9703.73	10302.6	9228.12	7990.96	8972.87	9469.61	17550.5	25412.5	23897.6	20730	26322.1	20523.3	26818.9	21566.3	31217.9	37938.8	24941.9	50829.5	35920.1	22105.1	21156.5	23042.6	22070.8	29874.2	24337.2	45628.7	25827.4	40915.3	22390.9	22746	10417.6	10979.4	10178.2	8641.94	7312.95	9881.25	9618.19	8107.81	9556.34	55533.8	8519.47	10807.5	10834.4	7778.26	9045.06	10554.4
80	154.037	808.842	12962.2	13130.6	13637.7	10830.7	11464.5	11758.1	11565.6	19171.7	21006.3	21663.2	19450.2	25160.6	25419.8	25195.1	22036.8	26703.8	20201.7	24067.3	20540.6	22243.1	24778.8	28118.2	25586	19760.7	26250.4	20689.4	22553.8	21350.1	27013	22415.8	24944.8	9245	9602.15	11257.4	7760.77	8490.04	7823.37	11980.8	8914.43	10199.5	20454.2	8648.26	9695.74	11103.6	10880.7	10336.9	10157.9
81	154.037	850.037	7744.99	14806.2	16480.8	16865.3	15435.2	8435.83	15653.6	32496.7	28193.7	31431.8	29401.4	33211.6	35698.4	32903.5	31534.1	34864	18689.3	34230.4	16522.3	19337.1	48213.4	34267.5	30995.4	51334.9	49145.9	23441.6	17427.2	50102.2	26249.9	27817.1	27685.8	10981.2	13164.1	9970.39	12288.2	5323.06	10578.4	10024.6	20105.8	18926.5	14393.8	11781	5559.99	16427.1	16865.9	15214.7	14099.3
82	154.888	42.1388	13243.3	15231.9	14740.1	14798.9	14114.8	13278.8	11865.5	20982.4	21577.8	21844	21287.4	21859.1	19186	23873.5	20765.8	23905.3	36290.4	19207.2	41626.8	40295.7	19667.2	20921.8	22796.4	18178.1	21921.6	18380.1	39791.5	17598.5	36225	18844.5	18863	14017.7	14713.9	14050.3	12758.6	14757.2	12621.1	13671.8	13873.1	13657.5	41172.7	13730.3	13318.6	16963.6	13822.7	12115.1	12563.2
83	157.009	63.5761	6919.08	6265.37	7778.11	5963.41	7062.68	5471.76	5978.42	18815	17756.9	13867.2	16712.3	18584.4	13332.5	16874.8	3105.16	17499.5	22744.6	23605.8	45051.6	37158.8	20926.1	19620.7	23674.4	20821.4	19236.8	24735.4	54146.2	25102.2	55162.1	20721.4	20574.9	16383.8	6339.84	11410.4	5409.95	5819.96	6479.6	7507.42	5910.8	5266.85	31447.3	7795.4	5865.64	6209.18	7261.72	6045.21	5698.38
84	157.076	454.769	4783.55	3001.03	4575.5	3802.47	4626.82	5624.65	4084.2	7846.01	5242.26	7462.6	7383.98	4600.91	4735.94	5229.43	15212.8	4394.07	14491.6	7299.6	13211	10024.2	2748.65	8495.08	14339.8	10987.5	4326.87	7310.4	11190.4	8016.83	34789.3	5362.12	3888.84	3828.23	4808.98	4283.23	1991.92	4535.61	8074.23	3281.81	2799.3	3046.17	18474.8	3931.96	6275.14	5798.97	3814.67	5527.27	5508.36
85	157.045	167.09	3791.39	8948.82	7150.95	3135.59	9268.34	9690.37	2168.58	1890.52	2128.74	1764.03	3088.07	2202.67	3353.71	2577.5	4227.97	3197.34	5919	3381.97	6033.66	9883.42	3436.9	2757.59	2675.53	5641.68	3532.52	3374.05	8542.49	3334.69	9773.3	2898.34	3393.94	5934.76	5337.53	4863.58	4583.11	4045.99	4669.7	4605.81	3724.48	5329.23	6550.47	4463.53	5659.63	4546.04	5046.56	4330.03	5946.25
86	158.979	33.4631	16878.5	19265.8	18072.1	17480.5	18908.2	18337.4	18039.2	17876.2	23146.7	19519.5	22468.7	22116.7	27597.6	28374.2	34394.4	23601.8	35150.6	21138.7	37788.7	29494.3	24111.2	28351.2	28076.8	24832.5	27209.7	25706.7	25949.9	23381.4	29146.4	22916.4	27797.1	19047.5	22473.8	18894.8	20549.5	19364.7	17665.8	25439.4	15806.2	24434.7	31422.1	18629.4	22511.2	19363.7	20614.4	19558.3	14677.6
87	159.063	277.704	16681.9	16337.6	17817.7	17213.4	18268.8	17792.4	18375.7	4974.62	3854.01	5418.16	4180.3	4535.29	4486.61	4906.32	4433.66	5047.29	4277.66	7049.44	7005.85	7528.91	4468.27	3967.08	4618.19	6015.17	5373.15	5449.59	12854.9	8268.61	11978.8	3240.83	6226.66	4128.58	3218.32	2716.74	3530.01	3050.56	3289.26	3235.57	2036.45	5064.76	11279.4	3192.76	5249.76	3452.95	4476.96	2850.36	3899.84
88	159.087	331.962	9760.95	10018	10756.5	11622.8	10106.9	10379.7	10523.4	8390.79	13940.6	6459.44	8019.81	14644.7	8984.79	10225.3	9151.29	12905.6	19284.6	12795.2	14363.2	31260.4	10682.1	8214.7	9025.92	11455.2	9484.84	8696.97	31310.4	7798	37478.6	7750.05	9566.42	6139.66	4339.52	4786.68	5165.61	3493.97	5282.68	5409.82	5305.63	6838.42	24806.8	7640.04	6377.44	3902.55	5313.81	4337.46	5495.13
89	159.069	401.383	6786.47	5991.14	5787.4	4400.2	7776.15	4971.19	5713.18	7044.98	9211.44	8221.95	9100.2	18109.5	13437.2	8573.56	16433.5	14662.1	20061.4	10142.7	18927.8	41061.2	11017.5	9301.93	12753.3	7098.62	29158.8	7705.76	24724.1	9879.86	45566.9	5941.25	11668.5	4926.23	6758.25	5988.92	5010.31	4731.77	5653.37	8822.51	4359.06	13358.1	26395.8	5602.89	7734.11	6298.28	6563.93	10667.6	4555.49
90	159.984	33.437	3744.8	4407.02	3155.54	3548.24	3073.89	2585.14	2617.47	2908.3	3094.85	6930.42	4886.51	5155.16	5088.59	3446.4	6012.45	3524.04	5964.67	5497.29	4810.65	9101.75	5507.53	6735.46	4351.64	4877.88	8931.05	5053.42	4949.08	4852.27	5048.23	2986.36	6066.32	3384.51	3282.55	3724.56	4254.77	2662.16	1890.25	4118.48	2442.4	4318.13	4787.63	2692.76	3859.22	3395.69	2787.89	3837.78	3457.08
91	160.844	47.5156	193422	193411	198744	198645	207288	202707	192059	212290	192088	189452	200780	191387	200595	186227	187367	188230	155390	192069	158988	143968	197110	191938	185166	183597	182069	185845	139155	186354	143496	208949	198252	208081	206556	208757	213941	205299	205898	204017	204161	211254	333823	202138	210731	210977	203283	205668	201937
92	160.94	689.579	25486.4	24379.9	24545.6	24130.5	24886.6	25434	25464.4	11618.4	15991.5	13810.2	12262	12582.9	16546.6	14398.8	12584.9	11448.1	15066.8	11300.6	11710.6	15165.1	10522.3	13074.5	12819.9	14762.5	10942	10517.7	10702.4	10863.6	12749.8	10774.9	11304.6	21245.6	25150.8	24938.2	23027.7	23279.7	26000.6	21260.2	29194.7	24798.3	11381.1	26281.4	24826.4	20588.8	24965.1	24127.6	26013.7
93	161.019	81.9635	15238.4	12261.5	13615.1	12347.6	9830.55	12513.8	10269.6	10663.2	7782.87	6166.13	7079.86	8501.4	16594.3	11858.9	10333.3	11532	17021.9	11679.2	22086.9	21322	9141.13	16737.2	9792.83	7734.76	15563	8305.82	22056.4	10405.8	33581.9	8090.12	12429.3	4584.02	5693.46	4682.66	11194.3	5694.97	6298.82	10993.5	4900.66	18629.6	22891.1	3932.05	5820.28	12301.3	10057.1	7518.7	4360.28
94	161.846	48.059	7548.73	6883.68	6153.06	6415.25	7518.44	6838.27	6485.69	5304.74	4765.82	5286.33	5436.03	4770.4	4065.8	4540.8	4406.59	4033.28	4642.79	6159.44	3141.29	3815.35	8872.83	4072.88	4619.41	4616.88	5375.92	3406.36	3314.24	5336.84	3521.84	5324.03	5606.1	5460.18	6796.03	6044.07	7357.24	6972.56	6896.15	6858.67	6734.96	6692.15	3014.73	6113.42	5677.96	7135.16	6375.59	6772.42	5753.54
95	162.057	237.609	232.177	135.885	0	291.666	0	342.173	114.032	14709.7	14580.1	17519.6	17250.5	16224.1	15811.6	19753.2	17540.7	18782.9	39307.5	18825.9	37609.7	41001.2	16774.3	17550	17463.2	15024.8	18422.9	17399.3	40598.8	18452.4	44871.8	14168.2	16703.6	418.24	132.076	0	230.763	102.274	135.039	244.666	235.287	475.905	37684.8	450.098	107.131	131.692	0	232.58	0
96	162.841	47.6149	187428	194688	188284	192516	183543	194058	184457	195524	180759	175884	188299	171528	181046	170696	171457	164360	138862	182768	148400	129621	187772	179593	171702	180243	164741	169617	133102	181085	130967	197740	184526	197690	190903	192862	196536	189888	191588	185338	194609	199320	154083	197462	192650	194976	185091	192316	194527
97	163.111	799.251	264.529	945.265	967.345	1727.09	1473.58	1674.19	1877.57	3838.72	3392.74	2366.67	6376.53	4466.19	3893	6303.41	11379.8	7219.27	132.057	5676.54	838.505	5682.86	5946.33	3863.69	5786.57	9965.16	6150.31	5620.41	1431.23	10770	779.43	10691.3	5442.82	3087.71	4901.02	4195.61	4978.45	5817.05	908.784	2143.28	728.356	2720.21	1092.15	2622.85	1116.18	2652.59	1356.67	1460.08	897.312
98	163.844	46.8092	5970.86	5607.3	5501.65	6053.43	7590.55	5935.51	5083.88	4356.34	3915.05	10260.8	4355.65	4773.27	7539.88	4865.63	3517.31	5532.67	2964.11	4354.38	4114.12	2750.34	4850.17	4274.43	8229.76	4226.94	8921.67	3697.59	2956.71	5536.76	3157.81	5641.47	5606.24	5963.84	5663.1	6626.57	6131.78	7070	5269.48	4293.61	5672.94	4737.98	3631.7	5570.41	5523.45	6294.13	5104.98	6587.32	5677.5
99	164.072	127.758	134419	135887	136424	136132	139028	139409	134942	186124	237641	207786	182849	213674	160668	286271	238729	297796	466831	256727	487462	446240	224982	201508	233484	176310	265404	214244	569156	212418	546981	199479	239622	114547	147935	134079	109998	113831	120907	122000	105327	114394	487873	130964	114518	165427	94068.8	118128	121304
100	164.837	47.8319	62584.4	62055.3	63916.1	66122.1	62741.6	62879.3	64196.7	64696.7	59183.3	57416.5	59331.9	56772.5	59082.6	56452.1	55444.4	55871.1	45779.4	60306.3	45811.3	44698.9	65065.8	59079.4	57013.4	59454.2	51495.6	57040.9	43366	58469	43414.9	63748.3	58973.8	60408	61520.8	66756.7	66695.4	66574.6	60616.7	63489.2	64864.3	63106.8	54376.2	62349.7	63051.6	64022.1	61721.1	64579.4	61866.8
101	165.075	126.801	13681.8	13643.5	14520.2	13419.2	15872.8	14479.8	14296.8	26689.1	24865.7	22655.7	19958.4	24077	17840	31143.1	25673.5	32208.4	50960.2	25067.7	55991.1	47425.3	21359.9	20936.4	24398.1	18917.9	26563.7	23087.7	63873.1	22660.4	59373.7	21067.2	24921	12084.5	15876.6	15852.1	9364.37	10321.2	12635.9	14293.2	12020.5	10648	47510.3	12726.6	13299.6	15852.6	10530.7	12578	15228.4
102	165.02	287.224	47940.5	43672.8	43311.5	56501.7	45355	46429.7	45218	199492	212111	131898	211578	129011	148504	226003	144378	149115	141448	146496	132268	133131	143058	211918	213748	219731	146565	147202	131701	212587	131727	216773	221049	45014.6	42308.7	43797.9	37634.6	41017.8	41976.1	43731	45174.6	37626.6	137411	41349.7	48019.1	46427.5	42492.7	45026.7	41124.3
103	165.056	318.787	29216.8	66962.3	31862.9	31479.3	73812.1	31043.1	29704.6	58393	62991.3	218516	63126.5	220499	74801.8	63653.7	74934.7	74590.6	92098	67747.8	77515.6	100341	69223.4	61577.3	64950.6	64313.2	89630.7	69347	109569	66282.6	78344.7	62795.6	67098	31991.8	33171.1	29502.4	31021.6	32937	33573.7	38843.2	70252.5	32563.7	106798	33900.9	32809.9	48219	30523.6	33907.3	44862.2
104	167.022	58.0964	776833	782305	787612	800834	808594	793386	812139	1.40576e+06	1.44126e+06	1.46637e+06	1.77809e+06	1.86296e+06	1.03284e+06	1.6387e+06	2.07077e+06	2.30875e+06	3.13862e+06	1.73237e+06	2.75347e+06	4.01161e+06	1.0508e+06	1.1082e+06	1.71676e+06	1.04308e+06	1.87689e+06	1.53718e+06	3.42654e+06	2.12551e+06	3.21975e+06	1.31175e+06	1.37385e+06	729255	805528	917039	514008	802246	1.11447e+06	712210	674997	823447	2.97118e+06	601411	750371	661575	539695	831543	737106
105	168.025	57.9142	53937.5	52769.1	54726.7	51886.6	53836.9	48019	57455.1	92811.9	99501.6	97899.5	118699	127259	69712.8	112222	139003	155320	204466	114009	180921	264588	72323.4	75592.3	117939	71408.8	128416	100705	219772	144130	206858	88627.4	95020.1	52339.7	53425.7	59535.9	32593.2	55361	74394.8	49571	45825.3	56519.3	197303	43793.8	46566.1	45395.7	38086.1	52834	49521.5
106	168.104	405.486	7878.06	7872.04	7603.69	8567.63	8276.45	9083.1	7240.9	259.981	220.752	0	101.296	105.654	0	128.639	0	131.252	263.56	236.361	125.92	123.619	125.778	127.561	363.419	0	0	0	239.417	0	241.663	123.755	106.359	0	0	215.27	0	112.113	98.6894	161.401	282.993	241.027	333.349	0	0	0	392.51	113.571	0
107	169.024	58.3026	5845.44	6539.95	6160.23	6809.67	7386.5	6398.78	5981.94	10568.9	12116.4	11848.6	14559.7	14968.7	8607.19	12789	19468.8	17898.7	29023	15062.8	22611.5	34892.3	8366.27	9007.15	15094.1	8626.68	16308.1	10623.2	29962.5	17586	26896	11146.3	11398.5	5784.29	6637.93	5793.54	3216.66	5064.94	7701.66	5256.86	5638.52	6860.21	24934.6	4247.66	5663.91	4480.28	3839.62	5874.96	4035.96
108	169.087	368.54	17037.3	16420.5	17060.6	17342.1	15647.4	17393.7	15855.5	659.486	505.584	372.27	1385.75	344.018	1023.16	972.569	772.853	502.661	1163.84	957.228	920.788	375.74	880.47	891.162	579.129	460.759	957.092	701.851	1767.91	473.654	638.823	703.602	570.517	226.868	543.795	101.941	403.733	230.307	121.638	335.262	100.265	140.418	1178.75	0	255.374	0	462.23	0	106.345
109	169.087	472.676	4059.33	4503.15	6399.71	4890.48	5874.19	5129.74	5888.72	3538.6	3360.75	4257.88	3887.74	4650.05	4244.74	4543.51	3890.17	3830.63	10338	2816.59	5209.71	3990.61	4193.9	3332.64	4258.01	3606.31	3384.16	3964.79	4619.47	4055.02	6388.81	4296.8	3902.01	270.148	548.75	269.87	482.397	0	232.853	782.226	709.369	4247.16	5201.38	957.727	123.435	208.211	822.343	118.348	212.943
110	169.836	47.1463	236.339	2181.56	2074.69	895.663	2323.35	2764.29	874.334	13268.6	16851.9	16524.4	17201	16432.4	17143.8	17087.9	15147	16799.9	13313.5	14887.5	11406.9	11206	16638.1	15271.3	16520.5	15671.5	18118.1	15137.3	10163.3	16185.1	11574.9	14385.8	16686.9	2377.44	1256.65	2172.94	2123.78	111.589	1867.78	588.536	516.672	817.778	11133.8	2110.88	1593.99	631.333	1539.92	2078.45	592.386
111	171.068	340.277	18733.5	18784.7	17745.5	18754.4	18219.9	19021	18739.6	31783.8	32253.6	35022.8	36511	32764.3	31258.3	38627.9	33910.2	38184.2	40221.6	33961.4	37240.2	42062.5	33482.6	34775.5	34281	30889	35849.8	35639.2	42524.7	33743.6	41313.5	32005.9	33743	17564.7	17584.7	17444.9	18949.8	18426.9	18205.3	17615.6	16591.2	16824.2	39500.3	16769.3	16488.4	18800.9	17209.8	17367.1	17390.1
112	170.941	37.0595	10605.5	8838.49	9635.46	9485.41	9085.01	9082.3	10509.4	15223.8	16990.8	15550.4	16411.5	15147.5	14596.1	15316.7	15696.3	16714.8	13081.8	15382	16044.1	13787.9	16363.9	16920.8	18207.5	14676.4	16820.7	15344.2	16825.9	15436.5	13052	15247.1	14755.2	10207.1	10865.9	9890.42	9873.92	9334.18	10609.9	9306.6	8268.85	10694.6	14329.1	10588.1	9597.76	10062.2	10242.3	8731.87	11587
113	171.028	85.6915	12640	11713	13470.7	12910.5	11930.3	12398.5	12353.3	8236.21	5502.59	3847.79	4146.17	6683.23	15616.3	6965.13	8194.92	11320.1	14393	12081.3	20468.8	22368.5	9268.8	17056.7	7419.91	3950.19	16317.3	7613.21	15495.4	8529.25	29001.3	4170.14	16863.5	5254.91	8575.38	5170.17	21952.9	6523.67	7639.01	13451.7	9342.94	25438.3	19917.5	7756.54	9850.79	15102.2	14856.9	12847.5	8047.97
114	171.067	257.099	6059.27	6172.2	5003.36	6055.35	5509.12	6160.77	5425.02	1250.15	422.261	1276.94	2226.6	938.5	913.001	1437.27	2200.22	1018.77	1753.4	682.161	1634.18	4532.27	873.531	1333.02	1271.82	2324.38	315.135	1413.07	2773.16	1675.29	4486.6	1449.95	1424.5	369.878	561.625	484.415	595.164	465.664	469.449	486.345	831.602	1018.44	2390.6	907.741	108.498	573.332	311.635	4502.47	372.952
115	171.102	399.475	11401.3	10940.8	10132	11856	10728.6	12070.2	12115.3	9781.08	7415.22	8227.55	8020.87	10884.9	6922.21	7855.34	9564.25	7444.43	16978.5	7189.41	8512.82	17848.1	9347.01	8378.21	9561.46	6586.67	10243.1	9587.01	28142.7	10860.2	21496.2	9521.59	8313.07	7510.4	9680.61	8779.37	7374.85	6844.57	6873.49	8111.35	7357.08	8845.03	15497.8	7336.47	8720.2	7453.17	10589.2	7543.76	7347.12
116	172.911	39.4219	2838.37	2725.13	6386.09	5149.15	5107.08	5856.59	2557.25	5849.92	5646.21	6129.26	5760.78	6051.81	6299.17	5509.9	4849.85	5410.69	5180.15	5681.03	4443.26	4032.77	5888.74	6528.75	6478.17	6039.8	5029.9	6188.31	7181.74	4490.16	4571.12	5976.07	4912.56	5693	5946.37	5979.94	3661.45	5273.8	4548	5950.93	5079.01	7105.37	5138.8	4669.56	7035.61	5549.58	5934.71	5524.91	5799.59
117	173.083	325.809	116544	111095	118081	117414	115103	112504	114792	6274.11	5769.81	6386.81	5582.84	5010.47	5760.89	5890.26	5152.34	5995.71	6614.34	6731.86	7876.79	9030.8	5240.11	4915.84	5784.06	5565.17	6988.49	5007.82	16146.8	6734.12	11967	3961.04	5700.05	3091.18	4712.81	4962.93	4688.63	2444.9	4643.65	4335.12	4146.52	4641.06	12663.2	4021.58	5816.46	5033.5	6047.57	5255.19	3830.09
118	172.992	249.08	201152	197915	204617	202564	196891	202723	193579	70335.6	74450.8	188553	347268	58201.3	50073.7	525304	545309	110501	448529	76968.9	166168	169215	31929.5	154906	166387	77311.2	437169	139717	1.25907e+06	240535	217554	134804	30245.3	34827.3	29416.7	42529.8	16478.3	41528	500703	28486.9	50358.8	69759.5	134369	19424.1	83415.8	19838.3	80894.5	285820	34126.2
119	173.075	69.7947	8352.23	8272.12	8020.08	6523.9	8267.11	7956.74	7348.6	21657.3	27191.1	39891.7	22809.7	30257.2	30528.8	31916.2	52907.5	48634.7	61395.1	23327.5	97702.3	78140.3	30759.2	28153.9	34668.8	8521.68	24595.3	29929.2	81469.2	27116.9	61252.1	14903.3	31578.7	6855.85	12249.2	4939.17	6595.61	5193.09	6243.74	9358.51	6623.97	11177.9	82506	9461.9	8952.5	13926.1	9583.72	3198.05	8370.76
120	173.995	249.369	15795.7	15491	17058.4	16173.1	17035.9	17688.4	17184.5	6218.66	5629.93	16207.7	24569.3	5156.69	4055.89	39027.9	42437.1	10185.2	35458.4	5037.17	13554.3	13672.6	3001.07	11308.2	12178.6	6759.28	34850.4	12999.8	97945.5	17656.3	18806	9966.27	2006.93	5535.36	5651.81	4221.11	3645.46	2764.21	38769.9	3544	4956.06	6108.02	11405.2	3284.19	7760.34	2083.46	7398.06	23104.5	3858.13
121	174.075	42.4312	3949.39	3773.75	5104.76	4492.46	3571.13	3965.53	3170.79	11044.3	9081.43	11029.4	8445.37	9439.48	8650.15	12181.6	14873.1	15828.1	8379.12	9669.03	26566.3	21579.8	7955.89	10852.8	13270.6	5246.53	12604.4	8567.03	28406.5	8145.45	23302.4	8042.35	12101.5	3498.1	3157.51	3769.05	5641.3	3249.25	3521.68	6951.93	3630.71	4052.03	29135.2	3371.23	6370.35	2835.95	2886.73	4010.68	4939.97
122	174.056	204.392	5321.55	5521.29	6486.15	6611.66	5894.42	4978.95	5872.56	7372.66	14606.8	10875.6	13584.7	21597	11022.1	15239.7	13322.2	21620.2	30876.9	16496.1	15827.9	46069.6	20365.2	13671.8	7373.83	20611.6	17086.2	18882.6	30943.3	8237.41	56209.7	9904.47	29685.7	13761.8	7356.98	8431.46	6146.69	5555.16	8452.87	6275.52	6859.64	5430.28	35471.9	8158.3	7737.04	6845.4	4992.48	8437.79	15165.2
123	174.081	325.715	12294.3	13388.3	13569.9	12473.6	10223.8	10824.9	10750.3	1116.88	1344.67	2058.83	1579.89	5451.45	1901.23	1685.4	1291.79	2659.59	2052.35	3742.33	1372.01	2505.71	1620.65	1093.34	2065.1	1461.89	1150.78	1499.34	3628.61	923.164	6070.96	1944.71	1474.55	2976.75	1850.77	2272.54	2292.12	1560.14	3403.56	2330.53	1348.69	2142.68	2517.39	2124.05	1883.12	2381.57	2051.85	2414.83	2578.91
124	174.957	25.0141	12312.2	38572	30581.7	30036.6	32475.9	29696.8	31432.5	18286.6	20129.3	17713.5	21084.6	20767.3	21634.7	20766.9	22546.9	22886.5	21966.5	20442.9	21602.9	18301.8	19529.1	21999.2	22431.6	20205.6	24698.2	23103.6	30575.2	22039.2	15308.6	17967.8	22907.5	38348.1	37076.4	39157.9	35390.7	29088.2	33254.4	29528	30719.9	31611.5	22217.2	29136.3	34455.5	33820.2	22954.8	35459.3	33171.1
125	176.003	38.5667	2917.83	3216.35	2657.36	2295.29	3085.39	2409.55	2966.89	2612.03	3293.8	4057.96	3459.84	2634.04	2482.63	3538.43	3774.47	3475.46	5600.1	4368.49	4702.12	6471.17	2612.71	4920.1	3128.38	3886.06	5074.49	3761.81	20948.7	2810.81	5028.25	2972.34	1802.62	3197.59	3358.71	3647.62	3454.17	2620.38	3296.82	3380.75	2168.6	3097.22	7651.2	3100.55	3576.09	3406.09	4023.76	3284.54	2661.38
126	178.052	280.08	7224.47	7970.9	8370.93	6621.1	7090.15	7712.99	7274.33	83864.3	31291	16471.3	24089.2	15920.9	138253	98117.1	11423.7	14341.5	39579.6	41253.1	222772	71871.4	3217.7	93053.5	47618.8	42561.7	20649.3	45671.7	26318.2	62296.4	75513.6	18226.3	232020	23037.1	1310.85	65573.7	10352.7	64920.2	22335.7	20009.3	39652.1	118538	57088.3	5211.42	22904.3	21384.2	1618.31	2518.13	60021.2
127	179.053	38.9529	40728.9	38278.6	40346.1	39294.2	38483.6	38177.4	40980.8	56235.3	67179.6	60333.3	60561	67076.9	54666.9	74877.8	69176	85686.7	106491	65894.9	103256	128424	60108.4	57800.6	59316.7	58869.2	71371.9	55941.7	113837	57577.9	123158	57893.4	65481.3	37454.5	35426.3	34433.9	37064.1	33942	35653.7	35460.4	31587.4	32353.3	133383	29514.5	40264.4	37734.2	34391.3	37785	39196.5
128	180.067	67.6204	57525.4	51157.8	53570.5	55179.6	55977.8	52194.5	53326.1	128967	158637	237512	157845	149392	123582	234382	173500	221741	367099	200262	347986	379183	138679	126056	148324	135574	190610	159564	428297	158451	378717	148545	135822	53690.1	59213.3	66586.5	41165.5	54935.9	55721.7	52642.9	52149.8	40729.6	554620	60593.2	54246.2	54416.2	35561.6	50783.9	68724.1
129	180.972	35.7491	62985.3	62772.1	65636	68688.6	64331.8	65425	64937.7	81650.9	80353.8	83103.8	83550.1	77809.2	83793	80207.7	86107.7	82764.9	72655	80952.5	62908.4	68888.6	82712.5	85315.2	82750.1	87823.1	81698.7	86600.3	69478.7	82696.9	67031.5	81059.3	90489.1	63633.4	66817.1	56759.8	66901	64299.6	63540.7	60907.3	66417	63492.3	68505.1	63134	61776.1	61631.1	63129.1	65001.8	63444.2
130	181.031	237.904	7826.78	9626.05	9161.49	9087.35	9368.04	8571.03	9880.92	50709.8	52553.7	63584.8	56835	69270.8	53851.3	78552	72684.1	85390.2	149481	76709.4	148167	201552	50185.8	56169.8	62056	49051	67817.8	58000.3	175111	59678.3	166011	47566.2	60419.3	4083.58	11042.2	11148.7	6393.07	7339.97	8187.85	7423.21	3562.55	8243.85	156719	7942.25	8053.74	6277.07	5747.3	8623.73	10724.2
131	181.07	68.498	6242.62	6239.26	4310.98	6620.22	5660.24	6033.32	5184.37	13648.1	15943.8	21557.7	16623	15602.4	10674.7	22535.6	16970.9	22957.8	38725.4	19239.9	34496.1	38150.7	13225.3	12776.6	13958.3	13521.9	19313.1	16789.9	47073.5	17697.1	41396.4	16657.4	12176.5	4791.59	7802.82	6594.6	4151.71	5189.24	5797.67	5149.88	4954.66	3884.22	55478.5	6607.69	5206.85	5509.57	3657.8	5261.54	7269.96
132	181.969	39.7724	6417.21	6745.96	6450.3	6609.72	5889.29	7241.77	6662.42	12664.5	13467.9	10812.7	11317.7	11054	12000	12584.6	11183.3	14543.9	9507.64	13756.2	12531.7	11364.1	10107.3	11500	13633.9	14097.8	11079.1	11951.2	14001.4	15029.4	9201.82	10515.3	7607.9	4769.99	7008.62	8648.25	8292.8	7754.4	7581.25	7272.25	5642.64	6574.78	12380.3	9240	5184.55	5630.2	6553.33	6178.35	6746.09
133	182.026	238.86	1239.11	764.744	395.165	627.616	999.947	1053.25	338.588	5407.08	5850.1	5939.55	5627.4	6605.35	5187.99	8350.63	8340.12	8855.64	14910.3	6786.14	15299.8	20798.7	4774.51	4872.69	5719.9	5040.47	7312.76	6094.58	18447.5	5183.87	17163.1	4768.3	5791.3	663.703	1538.05	1027.19	562.629	699.451	585.71	751.095	108.953	605.797	17346.6	494.472	235.513	564.414	359.134	561.757	508.446
134	183.04	319.381	38009.3	36177.1	36590.6	38087.4	37016.9	36565.7	35839.1	23202.4	36800.5	41919	68176.6	24664.2	23675.5	22440.1	30093.1	45510.4	129792	22877.8	56152	33998.2	22360.2	26680.1	96633.3	22590	61234	28897.2	54673	88043.7	58793.7	21577.7	23363.7	19156.9	20597.8	191848	3501	68400.3	10829.2	12318.1	9035.62	6587.85	34743.9	31092.2	13093.3	6651.43	30068.6	45660.9	15091.6
135	183.004	237.338	0	110.428	334.678	125.334	106.376	353.412	610.006	14169	14923.6	16114.9	13844.5	15867.2	15074	18835.2	14554.4	15843.8	35776.9	14445.2	31044	36599.6	13785.8	15075.9	14098.3	13843.5	15637.9	15712.8	35926.1	15901.7	39393.8	12886.5	15791.4	0	103.85	131.728	0	326.871	0	104.623	226.083	0	30569.6	136.999	0	0	148.877	7311	0
136	182.989	366.537	294.962	1344.89	691.885	494.298	495.558	705.442	277.059	125415	117401	119629	109660	117045	118090	116301	112989	115775	97776.5	115072	116192	103275	128928	116252	110410	117541	108782	120185	100823	110464	107625	122208	116535	481.8	612.15	471.073	963.146	389.472	336.244	421.976	328.993	508.489	107241	503.145	214.878	752.97	108.367	111.307	385.867
137	183.102	408.978	7178.82	8891.1	6652.56	7398.78	8515.22	7065.56	8322.77	17384.3	18659.5	19102.6	17086.7	17242.3	18059.2	19430.8	18403.1	18603.7	17265	17369.5	20290.9	15857.1	20540.3	16962.9	17427.6	18851.5	18302.7	18191.3	15214.1	17839.1	16416.2	19136.3	16270.2	1013.64	451.682	111.612	127.621	275.795	238.809	526.305	215.682	219.779	18018.4	224.317	128.235	914.185	611.358	114.545	228.622
138	185.028	202.22	4149.27	2663	4014.43	3629.77	3987.8	4605.21	3758.03	2000.69	4054.19	2202.35	3039.67	4379.8	3118.52	4086.7	4614.2	4579.35	5599.41	4410.65	5332.54	6977.8	1530.13	1758.1	1720.59	2877.32	2818.07	2679.21	6654.19	2756.21	4634.33	4182.7	1677.02	1937.62	4472.96	3493.95	2418.96	3097.41	2932.8	2849.44	2321.73	3868.05	3917.95	2894.04	2865.77	1810.39	2143.21	2763.41	950.42
139	185.083	310.548	48396	46645.1	48850	48739.6	51504.3	48723.1	48694.3	2155.18	1623.67	1632.58	2816.5	2021.64	1420.42	2420.12	1168.94	2084.07	3116.7	1625.1	2592.24	1898.32	2083.83	2132.93	2127.67	1886.84	2201.64	2135.2	3574.68	1599.68	2465.42	1899.37	1110.86	340.38	231.377	2183.13	468.79	667.844	688.795	503.555	660.076	1085.93	2500.07	255.816	405.705	228.831	112.224	480.032	307.594
140	185.055	52.1506	6372.28	5874.62	5106.98	5831.88	5792.56	5507.6	5557.92	10066.7	18438.4	13532.5	15046.8	2745.58	7066.39	23019.5	9178.08	5520.06	20843.1	4481.51	21745.1	12175.2	3153.35	5246	17049.7	17221.4	9924.35	10965.6	40981.4	10783.8	40653.1	17454.1	4485.54	3642.89	4066.64	2353.25	2839.15	4743.38	4324.82	5578.19	2737.66	3755.44	25624.8	4664.21	3492.35	3883.71	3109.49	5014.84	6441.92
141	185.122	495.025	4350.1	4595.47	4395.8	4332.35	4047.9	4224.21	4201.67	16995.6	8661.11	9014.43	9421	13475.2	8381.11	5760.43	24078.1	15547.7	22083.9	4409.99	14171.7	32843.9	4106.58	15442.5	4650.78	5630.78	15733.8	7190.08	31577.9	13099.5	19048.2	6995.47	12435	1716.73	3180.05	3981.34	4923.73	2302.53	4171.78	3853.03	3007.6	5619.62	42622.6	2755.35	2687.24	3202.4	3482.18	6554.22	2347.03
142	186.003	50.3353	8259.63	7986.07	8770.04	7910.98	8002.01	7728.12	7339.48	22129	34814.5	27114.9	26708.3	34445.7	19649.7	38094.1	26888.4	38624.1	33783.6	30198.8	41641.8	41307.2	24147.1	31487.3	24994	23757.3	36087.2	29466.6	50600.5	22378.4	45529.8	23948.9	18865.1	8524.37	9695.59	7440.24	10047.2	5593.12	8530.59	8402.27	6181.27	8189.76	43119.9	9416.73	10922.6	9855.42	10748.2	8970.44	7401.4
143	186.107	309.659	6198.97	5495.71	5713.83	4917.45	5232.52	5663.26	5135.17	1772.37	1272.66	999.108	2326.28	1187.73	1673.44	1510.62	796.962	1950.2	2177.47	1248.99	4134.35	5713.24	1213.38	1019.22	1827.36	763.526	782.115	1375.39	14674.3	948.672	3237.56	2230.97	1520.24	14689.9	23661	34970.3	19989.2	9297.25	16593.4	12993.5	20331.4	26131.4	2871.98	16335.5	48950.1	17078.7	48639.2	15553.8	12540.7
144	187.1	369.833	2.08282e+06	2.08908e+06	2.09357e+06	2.10522e+06	2.09114e+06	2.09205e+06	2.13027e+06	25924.9	22024.8	21109.9	21812.9	21437.8	20252.1	19754.1	22082.5	21403.1	22941.3	18017.9	34483.6	30341.3	20778.2	20199.4	21725.9	18569.7	19156.6	18758.3	97508.1	18293.6	33033.8	21155.5	17957.7	19171.3	22400.2	22884.6	17544.1	17786.2	22487	15220.6	17892.2	15841.2	29035.5	17382.9	25269.2	18859	30175.4	33599.2	17980.6
145	187.008	321.587	183752	188914	187461	189456	186984	185690	183457	1.40318e+06	527540	64759.8	60114.1	551629	248325	349966	32410.5	49992.3	1.87608e+06	558638	1.85418e+06	67088	124288	1.56663e+06	107097	42794.5	718410	533464	1.3059e+06	796037	685519	87067.9	378600	592821	8136.52	18889.4	535416	687159	281435	355628	799721	243604	156964	183934	1.08427e+06	168015	47205	367322	117064
146	187.862	18.9158	43691.6	42028.8	38172.9	38727.6	38696.2	37126.1	35894	7530.77	7191.35	7738.91	8590.07	7790.08	9189	8076.63	6158.42	0	7146.72	7437.48	7840.02	9055.79	8895.46	9607.97	0	0	20416.6	0	9584.56	8184.09	8694.43	7964.71	7993.28	37451.8	36536.1	35611.2	39191.8	36483.8	37286	38981.2	37525	36493.3	8878.24	37771.2	39271.5	37348.3	35923.7	37222.3	37401.5
147	188	321.355	18285.3	18672.2	20574.5	19923.5	19997	19498.5	19958.8	126051	48360.5	4780.66	8669.48	46825.8	23082.1	29539.1	6070.38	3642.56	162868	50648.3	164375	7787.17	12831.2	134210	12723.6	7233.27	64049.9	47856	115419	68146.8	62091.5	9882.45	34601.8	51881.7	6863.57	7275.44	47115.1	58326.4	24287	32338.2	67800.3	22310.7	15757.4	18989.1	90406.5	16353.4	3288.85	32890.4	13687.5
148	188.102	369.082	210120	215717	207227	212435	217250	210510	208683	1719.35	1744.44	1221.54	1718.63	1765.31	2114.51	1728.03	1264.59	782.733	1303.89	1520.13	2359.44	2581.26	1172.21	1020	1431.28	1150.77	2017	1202.53	9237.76	1205.98	2914.42	1511.98	1634.96	1539.26	1715.48	1264.33	732.771	1290.26	1823.46	871.538	1761.47	1818.96	2182.49	1637.05	2338.86	1185.78	3501.16	1902.48	1322.76
149	189.09	258.051	24089.9	22259.2	19858.5	24033.3	25047	23458.6	25179.5	2720.34	1953.29	2570.51	2148.38	2406.26	3341	3999.31	3966.41	4459.23	5488.62	3627.1	6929.73	6422.6	3834.58	1492.91	2095.16	2375.61	2855.52	2698.69	4734.3	3069.31	6002.02	2745.08	2649.21	16390.8	18631.2	16401.6	5426.93	7016.53	3321.42	2656.82	5034.16	67733.6	7299.89	2933.51	2525.34	9416.11	1708.22	1786.4	11083.4
150	189.064	209.432	7023.57	6411.19	6752.15	5871.44	5954.08	7570.24	5908.91	20485.1	11923.7	1873.48	5079.31	2369.16	35106.7	55317	10704.4	31747.8	33757.5	8856.96	44937.3	36988	6804.27	15799.9	17750.4	8102.94	18448.1	15549.1	42824	23345	19321.1	2932.43	21399.8	0	118.637	374.089	252.469	22935.1	101.899	9365.1	15015.7	104.174	45858.3	8637.33	319.97	27372.7	4999.21	6403.36	33564.9
151	189.024	67.5201	2837.08	3452.25	2822.93	3340.27	3870.72	3138.58	3498.5	6338.17	12161	13270.5	9376.59	10740.8	6295.05	12849.7	13845.8	15894.5	45842.6	11374.7	54507.7	50759.1	8852.68	5088.41	13627.8	10875.2	15415.6	12585.7	71944.8	14551.2	46288.3	9632.83	6775.2	1929.93	3883.19	3611.3	2988.61	3369.52	3351.79	3004.32	3685.84	4871.28	51122.8	2396.59	2403.03	3987.19	2196.65	2619.33	3246.74
152	189.005	321.343	10091.6	10503.3	9357.82	8927.96	9497.2	9126.25	9088.77	68976.8	26129.1	3652.08	2942.8	28095	13221.6	17116.5	1561.78	2866.29	88408.3	28158.1	88391.3	3019.81	6824.78	73298.1	5948.58	2138.44	34786.9	25747.8	62633.9	39396.5	34453.7	5881.01	18758.3	30069.5	113.047	224.163	27918.4	31736.6	15709.1	19115.9	39297	11501.5	7715.47	9742.65	54018.4	8483.87	1192.14	18893.1	4782.56
153	189.104	369.113	25555.7	26506.9	25424.1	26468.8	26915.6	25287.4	25555.6	968.606	1512.58	617.893	886.041	1067.91	701.904	2433.69	1071.19	1363.65	2919.62	669.892	11176.2	9937.16	810.676	1327.36	761.698	661.821	220.588	436.354	13803.4	853.068	18389.7	1133.16	949.155	406.759	447.715	400.516	775.674	1269.79	319.285	937.13	1024.06	164.987	11013.9	0	1314.7	106.201	401.779	1102.94	723.803
154	189.859	18.9442	25199.1	28398.2	23798.6	25834.7	24827.9	25075.2	22943.4	0	3502.4	0	0	0	2255.33	0	0	5984.66	0	0	0	0	0	0	0	0	0	0	0	0	4996.9	0	0	23053.4	23065.6	22249.6	23530.5	22630.4	26389.7	23089.8	24410	23811.2	5195.76	24136.1	23452	24153.7	21448	24807.1	23497.3
155	190.929	25.3969	30911.2	28310.4	29874.9	29012.8	28852.6	27857.4	27024.4	12495.6	14430.5	11702.7	11742.7	13661.2	13672.9	13121.2	12501.8	12601	12855.3	13204.4	12158	12530.5	11946.4	12788.7	14733.6	12951.8	14571.8	12116.6	12992.2	13261.9	15222.2	12699.4	13445.1	27475	27576.9	26960.3	27133.3	29053	25799.6	25212	28250.1	30395.4	11642.8	26924.1	27540	28123.5	27956.6	26999.2	27640.9
156	191.02	60.8056	88806.1	89007.7	84679.9	91339.7	91179.7	89126.5	91698.4	302332	298387	381956	270866	399954	481789	376084	601609	392479	1.03458e+06	239512	1.41452e+06	1.01779e+06	247776	460121	434516	242336	421734	320330	614511	311065	1.43886e+06	232508	425283	79973.4	83635.2	70007.4	114410	73176.4	77361.6	157798	62639.8	139883	1.35517e+06	58612.8	117496	129789	86205.4	100542	90837.9
157	192.023	60.9763	5544.91	6111.55	5709.55	5350.03	4993.59	5460.47	5932.92	18098.2	22755.5	26870.6	20137.5	29162	33703.4	27871.6	43775.2	30323.4	72457.2	15695	95618	71597.4	16965	30909.6	30132.6	17127.7	28653.6	22390.2	45103.4	19688	99996.4	15693.4	30072.8	4982.98	6255.07	4564.57	8826.27	4652.65	5423.05	11475.4	3117.94	9415.48	94762.9	3347.52	7519.95	9724.33	4558.72	6009.01	6366.72
158	192.999	43.7133	4863.06	4079.18	4096.66	4977.58	3519.91	3918.2	4248.74	9554.35	13375.6	10816.8	9898.04	13589	21760.9	13638.2	12123.9	11915.4	30495.2	9659.77	36994.2	30327.6	9612.72	19141.8	17112.1	11274.4	18556.9	11726.5	25615.8	13744.9	36202.4	8330.91	12813.1	3685.88	5871.01	2681.26	4564.13	4048.12	3382.2	6451.42	4111.15	5646.29	37075.5	3756.09	5522.32	6131.21	5955.19	3528.93	3382.91
159	192.935	88.8821	2905.15	2087.53	2725.93	5012.58	2666.15	4192.22	3937.26	3156.64	2577	2094.77	1464.3	3184.27	4491.6	4173.47	4257.52	5195.01	3942.14	4458.44	6766.69	4946.99	3448.34	4327.29	2108.5	2500.52	3530.11	2204.79	3466.1	3268.5	4827.66	2277.94	3409.14	1490.08	1788.31	1503.25	5921.06	2144.61	2144.52	4873.73	2041.55	9283.32	5051.68	2621.74	2550.3	3171.12	7674.83	2701.92	2334.45
160	193.816	49.6592	20511.7	19148.4	22348.4	20618.5	22539.3	20504.9	20870.8	14854.9	14026	16325.7	15290.9	14638.5	16402.9	14533.5	15014.7	14692.6	9926.09	13232.3	8696.13	9467.27	15254.9	14493.3	13975.9	15270.1	14209.6	15361.9	9691.3	15271.9	9480.48	13951.3	13980.2	20790.5	21555.8	21703	19736.9	21445.7	20299.1	21174.5	20445.4	22787.8	8821.12	19536.5	21436.4	21715.1	22162.7	19446.4	20010.6
161	194.083	590.466	1829.76	1137.05	2028.05	1496.11	2118.12	2177.31	1802.45	7458.57	6583.69	7324.87	6636.68	7673.64	7939.77	8803.77	7514.54	6787.5	7415.11	6526.31	8260.46	8704.65	7926.89	7753.61	7385.71	7343.7	8099.3	8598.16	8728.51	9310.3	7275.96	6963.37	6552.25	1860.52	2479.97	2076.35	2129.72	1825.47	1729.22	2272.16	1260.62	1807.89	6595.27	2008.06	2684.89	2638.92	2800.52	2053.43	2534.37
162	195.046	42.5688	2834.56	3464.61	1766.67	2130.15	2851.46	3162.19	3132.51	6714.78	10484.3	10324.9	10749.6	9677.2	7016.34	10431.3	8759.27	10138.1	10382.2	3463.25	6246.62	6283.28	11068.1	8597.91	10954.5	9442.87	11713.7	11824.4	6638.4	10465.2	16235.5	10543.9	10967.5	3349.05	2736.02	2364.55	1726.3	2645.47	2725.77	3927.87	3747.84	4313.8	7043.43	3639.06	3386.53	3565.99	3549.45	1931.02	3509.06
163	195.064	325.818	8373.96	9851.64	9040.29	9353.05	10194.9	8945.93	9226.42	841.895	774.852	4665.09	1254.47	940.612	1658.42	1130.5	1499.92	581.243	2638.15	1108	1988.54	5913.58	1286.63	702.818	3518.44	341.097	939.161	605.487	1436.93	1710.06	1970.56	2300.53	1241.39	245.086	461.435	0	281.409	344.19	1329.04	579.129	379.855	308.719	2433.68	265.378	612.61	1276.34	403.603	551.693	120.085
164	195.103	475.003	23453.9	23779.4	24434.7	24328.7	22991.2	25407.2	26659.2	27014.1	40407.3	3238.98	32044.4	16923.5	29651.6	101039	90262.8	105122	70701.2	97046.1	346474	328943	50284.8	47223.7	104471	43714.1	94312.9	80851	214177	204932	266132	35779.5	70899.9	21818.6	31331.2	10470.5	25972	27924.2	38134.9	9439.31	28360.7	37775.7	275735	8766.71	33097.4	35253.3	8062.04	6159.3	27391.2
165	195.138	576.909	8774.06	8726.03	9265.63	9498.42	8893.05	8179.33	9280.88	22155.1	22681	23495.8	23753	37174.3	24972.1	24477	24560.2	39802.5	25788.7	24548	25448.1	42219.3	23646	23439	25933.8	25048.5	24071.4	24419	63608.3	24202	59018.7	21381.3	26312	9829.71	11641.2	9591.98	10669.8	10170.9	10601.8	10852.3	11441.6	9739.74	50826.5	9826.48	11165.4	9514.74	10282.7	10018.5	10555.6
166	195.812	49.58	346381	353290	343783	351448	366964	347874	346544	260959	230675	255169	252549	238578	257811	239482	256589	241708	156951	245061	156481	146376	259987	259717	242543	255476	244570	245729	154518	261602	153713	262343	251935	357775	349225	360457	368374	341671	340140	335153	348558	350681	157252	358976	349587	359912	357482	359957	347611
167	195.811	13.4354	8815.76	6330.82	6577.43	6923.59	6858.46	7485.83	7961.04	260154	239292	235137	235504	238058	230571	224530	213007	214370	242907	208903	335765	246682	203110	199051	195677	192609	191239	186246	224164	173875	218655	268555	181552	8070.87	7902.69	9887.63	7993.92	8899.41	8174	9417.32	8554.77	6259.47	303070	7471.9	7816.65	8282.17	8500.37	7473.47	7432.52
168	196.106	475.139	2930.83	2715.78	2523.97	2270.53	2678.18	2759.34	3311.03	2418.68	4625.22	105.97	3454.56	1075.92	3539.79	11343.2	10323.6	13876.3	9200.83	10387.5	39876.6	37553.2	5236.45	6358.25	11983	5937.61	12420	9260.58	25551.5	26302	33184.5	4344.85	9556.12	2953.47	3703.41	1497.65	3493.05	3751.06	3746.55	865.677	4001.73	4042.84	35647.1	618.519	3825.58	4619.6	761.726	620.656	3131.77
169	196.814	49.3057	7402.78	7794.88	6845	7002.88	8179.83	6222.65	6357.89	5289.11	4431.03	5878.07	5595.01	4692.62	5818.26	5181.66	6042.26	5754.2	2767.97	5861.35	2799.66	3109.65	10141.6	6227.66	4980.01	4954.31	7278.74	4951.79	3187	5187.06	2519.69	4875.91	4756.11	7103.34	6993.29	7016.47	7150.99	7014.14	6955.31	6730.57	7012.88	6848.51	2110.87	7783.3	7532.7	6269.05	7669.51	7140.99	6834.4
170	197.042	274.263	18431	17395.5	18851.5	12359.1	15900.3	16746.1	20112.9	13226.2	15668.9	8768.18	11967	11498.4	8460.07	22593.8	22948	23280.2	29206.9	12958.9	28664.7	32849.3	18979.3	13755.3	16875.9	15736.1	20031.2	12029.8	24603.3	21845.7	32091.9	8596.23	18016.9	13532.9	21764.4	15405.2	19748.1	16948.1	18855.2	16360.5	16481.7	15948.7	31076.9	16786.5	15781.9	16095.5	16100.6	16717.2	16467.4
171	197.087	538.303	3504.13	3975.03	3881.5	3032.97	3850.07	3438.75	4024.61	6883.61	7127.69	8393.32	6558.53	7732.12	8094.24	8769.81	11257.2	10821.9	13948.9	8235.69	14106	18584.1	9759.22	7720.65	7944.7	6723.97	6975.74	8742.85	14198.1	8088.35	10283.1	8399.22	8720.05	357.728	319.678	617.017	394.756	632.318	502.229	225.859	380.247	494.207	11011.1	722.873	346.893	296.7	370.668	348.246	1018.86
172	197.115	446.575	9401.85	10324.3	9530.26	9259.28	8957.47	9382.99	9188.59	2531.33	3731.86	3358.25	3200.66	4524.71	3246.78	3256.08	2544.02	3589	4764.79	3529.04	5435.36	5082.09	4806.31	3773.79	4054.97	3710.72	3227.65	3596.03	3613.98	3010.44	6489.88	3243.34	3741.72	230.019	699.925	497.91	245.323	804.587	278.39	368.884	588.929	400.675	4570.12	938.85	318.777	564.414	238.739	681.831	514.358
173	197.809	49.3698	451946	452241	439903	454337	444604	455635	437558	322608	302252	329305	328204	312689	329609	304886	316793	313247	191193	312903	189281	192510	331385	327583	312357	326054	313833	312949	190206	317803	189952	309509	319915	435885	428988	456328	448087	439522	419994	412969	432759	431978	188701	432660	429908	434322	445514	437367	417709
174	197.808	13.2364	11636.8	7249.32	6780.37	9142.62	9304.9	9303.03	8358.29	333754	300423	295474	274923	280186	274256	276859	268912	268336	312861	257177	386873	296627	240245	246815	239954	236632	235623	235540	283138	213130	274241	316961	222549	9864.81	8381.61	10278.8	11185.9	9552.88	10087.4	9231.19	9815.71	8783.81	373014	8443.23	9064.64	9947.49	12443.9	11232.6	9527.32
175	198.033	236.252	9579.77	11302.5	10330.7	12053.2	10869.7	12155	10770.1	769950	766009	848232	791051	782220	805733	952832	862923	862202	1.9919e+06	904797	2.01971e+06	2.14632e+06	794635	862355	870640	795173	877899	804236	2.13184e+06	837914	2.19858e+06	673824	845214	11353.6	9488.49	11173.9	13907	17672.7	10821.7	13196.4	10581.1	12138.2	1.85177e+06	10490.3	13728.2	15330.9	12314.3	11651.9	11020.9
176	199.041	42.0837	29731.3	29348.7	28619.5	29197.6	32069.7	30602.3	29410.2	59384.6	105070	68972.4	63371.6	101146	74603.6	108625	106932	92207.9	141357	84244.8	93537.3	262971	74173.2	53967.7	39371.3	55247.9	71225.8	50034.7	163999	95905.5	84242.5	65741.1	34199.8	36771.6	32813.2	31536	25571.3	28713	33642.1	21026.2	21742.5	30960.5	154260	21683.6	18121.7	15684.6	19758	36253.2	21476.8
177	199.085	389.724	4865.6	7888.39	7342.12	7958.08	8809.57	8255.55	8684.75	1883.71	3562.67	1720.23	3749.01	4235.22	4127.96	4581.61	3936.04	5423	4805.58	2999.7	6006.5	9577.05	3309.98	2508.96	3272.11	2271.88	6409.66	1488.8	6493.93	4699.46	15149.3	1779.02	3806.02	6632.22	2642.17	3186.5	2696.6	2828.45	46578.9	3120.77	3027.59	5952.11	6725.85	2686.67	4330.52	2278.46	1652.53	7391.24	7583.82
178	199.036	237.679	2071.61	2114.15	2280.12	2498.08	1309.71	1914.3	1827.98	78454.2	82639.4	86973.9	83636.7	83923.6	83901.8	103488	90164.1	91034.6	195688	89775.2	196588	219275	81110.4	86764.6	91308.3	80721.6	89754.4	88794.8	211148	85552.5	224803	68587.9	86532.4	1859.26	1644.74	2181.65	2182.61	2256.65	836.201	2530.59	777.241	2085.84	185536	1366.14	2001.37	1196.8	1431.26	2079.95	1324.51
179	199.806	49.2676	214128	208453	205622	208678	217630	212391	203536	153873	140547	153855	149149	148244	153240	147223	155785	145026	92642.1	144179	94130.6	86547.2	154658	152248	144539	154529	148314	147893	91817	154100	91670.2	149857	149353	221075	212775	216495	219693	211892	205503	200547	208781	213098	88514.9	212251	214330	218491	216758	212007	206416
180	199.805	13.1676	4508.17	2954.8	3646.95	3201.96	3169.05	3209.7	2835.34	144135	129155	127434	139817	132081	124465	123105	117213	123896	131876	113541	190457	139892	113546	108714	118093	107434	113619	105495	125228	97510.1	121620	147356	95555.2	3787.82	3295.36	3546.67	4171.65	3560.4	2747.96	2782.92	3664.84	3612.51	171614	3704.88	3382.15	3736.24	5025.66	4349.62	2623.88
181	200.03	236.279	3763.22	3894.74	3803.25	3566.96	4543.21	3719.82	4855.65	249894	261495	271222	252723	253441	251759	319514	266625	278352	632788	282016	635428	662533	255244	277847	281066	251354	285048	264595	666502	266486	692941	220937	267716	3553.35	3492.26	3639.15	5758.04	6511.31	3478.68	3482.22	3041.09	4640.6	596664	2887.48	4812.74	4543.66	4098.94	4575.58	3478.58
182	201.037	58.0563	26293.6	27913.5	28798.8	27208	26970.4	27136.4	26299.3	52737.5	79289	60295.9	65305.6	81194.2	58343	88681.3	76793.6	74251.1	110074	74057.2	110737	162097	69237.2	57805.7	53212.7	85378.4	55726.3	58466.1	134921	67517.5	91637.1	60854.6	37391.8	28801.3	28308.8	30097	29408.5	23269.5	26702.9	17538.5	23427.6	27310.9	122968	24602.7	19093.9	18703.8	25903.4	28756.4	20430.2
183	201.035	237.54	2265.73	2524.12	2985.19	2486.02	3383	2076.75	2084.76	25464.8	27012	29880.4	28241.2	26783	28433.7	33596.7	29737.4	30223.1	64744.2	30671.9	64036.7	71789.8	30441	30477.8	30213.6	28453.7	29583.3	26443.9	72408.1	31506	73669	23186.9	27766.8	765.032	853.977	718.717	907.004	1107.93	1014.2	1344.31	1036.93	984.3	60322.4	612.528	622.568	599.49	1477.77	349.393	800.932
184	201.114	409.141	164066	160077	162721	161322	165122	169655	162502	4668.97	3937.3	3769.79	4142.42	4307.61	4277.63	3796.47	3910.01	4546.74	5126.95	4071	6607.98	7973.03	2814.47	4030.32	3823.01	3192.02	4302.53	3958.96	17205.2	2109.83	11991.1	4259.14	3169.51	39785.3	10624.2	3226.7	28237.6	2210.58	8344.46	2773.26	109020	23088.1	21571.7	10462.4	58649.7	2893.43	6440.51	3487.7	15850.8
185	201.803	49.2366	47342.3	46354.5	46041.4	48863	49291.7	49307.5	46357.5	37006.3	32255.2	33619.5	34033.2	31006.7	33204.5	32694.6	32245.6	30286.4	19873.6	34486.8	19428.2	18292.1	33865.5	36652	31538.6	32226.7	32862.5	30417.9	19597.8	35345.4	20915.8	34374.4	31279.8	46169.4	47088.4	45502.2	47491.6	46840.1	47754.3	48585.9	46392.9	45339.3	21888.8	46831.7	44129	47072	50089.7	46433.6	46359
186	202.117	408.968	18491.2	16980.8	17332.8	17515.9	18060.2	19870.2	16768.9	255.173	424.252	595.164	128.28	555.1	215.84	368.948	390.317	123.043	241.331	0	294.75	674.903	0	0	110.561	250.914	116.361	280.941	1965.69	225.456	917.119	449.039	391.454	3430.98	509.828	107.575	209.039	0	0	0	10984	0	1910.54	0	6436.48	132.564	378.855	364.919	0
187	203.018	42.4621	7860.28	14030.9	10634.1	10177.6	10145.8	9759.88	11132.6	24276.9	26771.9	27232.4	27632.8	28500	25247.5	27814.9	24889	25726.1	29379.2	26665.2	16456.9	19943.1	21296.9	23239.9	25320.8	37248.6	23972.1	30269.6	21366.7	24375.9	34617.1	27821.9	21555.5	11031.1	11600.5	8161.01	9680.12	8528.07	7462.23	9390.43	8799.08	8923.54	33637.3	9155.28	12193.8	9239.14	10444.3	10737.7	11516.5
188	203.083	230.168	195354	196923	199005	196457	199611	204767	195862	251878	350253	212477	310476	348260	227180	389320	401735	586791	737850	361590	749397	825588	344033	294227	361596	229151	325082	379486	991020	330121	596584	232968	304080	202635	248816	190495	198854	198960	243530	173375	212775	143752	1.02646e+06	203793	207966	211416	136217	168431	219089
189	203.093	257.75	139064	143438	142974	145090	146213	148171	143521	13805.6	17799.2	13675.7	15282.2	18686.5	14166.9	10209.1	22089.5	9688.13	28509	16883.6	31715.2	12038	16981.3	16916.8	17760.9	14683.1	16589.3	16063.1	7428.58	16215.9	24065	12927.5	16531.6	2232.73	2156.85	1585.34	1451.58	1445.81	1684.95	1092.31	1947.64	651.854	10429.8	1611.33	1581.58	2216.87	1115.36	1863.44	1790.77
190	203.091	298.484	37799.4	41139.7	38115.9	37385.6	37899	38530.7	39097.9	29408.8	3288.54	3474.68	12010.9	3990.96	8321.6	12096.6	3479.81	2917.97	25849.6	4487.36	35076.2	4858.1	4994.23	29513.5	3270.13	4399.93	3830.86	8760.48	19823.6	12493.9	17554.9	3813.95	9756.5	167.461	360.307	3871.57	128.418	11769.3	4445.42	6102.72	126.818	5375.93	10663.9	358.516	378.396	4165.78	449.396	642.416	3015.74
191	204.067	350.026	8762.74	9203.71	9697.3	9744.66	9902.56	10202.5	9007.74	18058.4	19044.8	19640.6	27282	28844	16165.3	29881.9	35528.3	47881.6	55965.9	27329.7	71023.4	90380	20640.8	15605.5	31869.8	8577.78	27972.7	25115.1	77874.4	29445.7	44399.7	14432.7	26662.5	6486.42	13001.3	10777.3	7101.44	8260.97	14015.5	11078.7	10024.5	12084.2	58674	8020.66	9289.51	6436.49	6266.69	6858.99	9695.09
192	204.005	42.1675	3415.01	3585.46	3156.69	3673.68	3399.75	3916.72	4307.74	6877.01	6586.85	7415.06	5116.33	5978.11	4468.39	7981.91	6241.36	8045.49	8035.95	7207.71	9196.66	8771.68	5309.47	5945.46	6643.08	7939.15	6989.97	9945.71	11490.4	5997.48	13765.4	8231.99	5942.89	3308.03	3030.28	2134.48	2278.66	2356.85	2541.66	2357.35	2202.61	2695.27	10183.8	3814.11	1885.31	2093.11	3255.99	3362.04	3695.77
193	204.087	240.249	22967.6	25299.8	24074.2	24824.7	24196.5	23945.6	23939.8	30561.6	42195.7	27005.9	40355.1	40000.8	28433.1	50126.4	51718.1	67785.6	93214.7	44645.6	95113.3	104823	42000	37576.2	45599.4	26828.8	38701	45689.9	125394	41273.5	74052.4	29625.9	36888	24817.6	31182.2	23386.9	23787.6	24116.1	29081.2	22437.1	27066.6	17874.5	128400	25000.2	27770.7	27241.9	16406.1	21871.3	26658.8
194	204.989	43.9834	3485.87	2716.38	3149.54	3093.64	5338.39	2534.33	4555.06	3398.32	7682.43	6961.41	4301.99	9257.03	4432.97	9004.3	7455.25	9780.18	8343.22	7675.66	2320.25	8579.18	7296.09	4951.08	5447.58	5179	8986.06	4668.83	8811.07	7628.97	11040.8	7872.75	7361.4	6289.1	2716.74	5153.79	3497.65	1932.9	2484.37	2735.9	2498.25	3115.98	7825.35	3410.12	4061.18	5150.51	5373.89	2332.48	2718.91
195	205.075	240.234	5660.52	4650.66	6305.61	6058.97	4118.98	5171.67	3398.93	2852.37	4741.05	2881.14	4669.83	4798.03	2525.99	5401.19	5294.23	6279.88	10989.7	5320.12	7089.81	9039.9	4868.41	5002.15	4434.38	3806.52	5045.91	4271.39	13180.1	3335.11	8258.53	2852.83	3230.96	2894.73	4053.83	3209.96	2465.34	4200.22	3475.51	5018.85	3425.09	2734.43	13179.9	10835.9	3464.17	2544.7	1636.52	3839.44	3890.26
196	206.974	15.9909	10035	17791.1	12296	11582	13408.7	14349.2	13111.5	14718.2	15688.8	17770.8	17383.8	17851.4	17483.5	16014.8	16610.1	16023.6	19075	17649	16970.5	17477.8	17714.6	16400.8	16621.2	18075.3	19415.6	18184.6	18670.6	17935.9	18849.5	18230.1	17258.1	11237	11450.1	13884.1	12987.6	10339.4	12965.9	13167.6	11885.3	13197.8	15354.9	11705.3	13391.7	11744	4314.92	12844.8	12782.5
197	207.845	15.156	7191.31	11488.8	9420.21	7558.26	6687.64	9416.73	10657.1	0	12877.2	15764.1	12786.3	16970.7	16040	13714	14180.5	15842.5	11824.9	14468.6	15413.3	11104.7	0	0	14561.9	14288.8	13008.9	14892.7	12606.7	11374.6	14861.1	14474	12988	9868.69	7515.92	6621.17	9817.74	9883.47	11144	9383.13	6662.23	9553.1	13544.1	7542.48	6413.98	11515.7	7845.13	7523.38	8112.14
198	208.846	41.1408	26479.5	28860.1	28286	27053.8	27008.4	27155.5	29338.5	36703.5	37220.3	35709.6	36501.9	39058.1	36045.5	43553.3	35275.4	39790.8	70852	35556.3	74173.6	70115.6	37952.1	37744.3	40192.8	33435.4	38785.7	34322.7	71038.2	35825.6	73875.3	36735.1	33598.1	28232.1	28705.2	28693.1	27260.9	27676.8	27226	28921.7	25257.3	28474.7	72537.6	28373.6	26764.3	31071.7	25108.3	24461.5	25110.9
199	209.046	318.064	120979	130522	130292	132160	128854	132166	127969	268207	278384	277253	278701	278931	285468	283754	289672	289796	269586	284370	243649	272727	293668	280949	289596	299200	285273	295442	270343	286151	272491	272707	306313	129930	130401	124976	133770	127911	129640	133452	129487	126914	259585	128393	127847	129097	126600	130183	126717
200	209.079	369.549	77829.3	80294.6	84316.2	80573.9	79226.9	80290.8	82760.3	17471.9	18805.6	17231.7	17809.4	18700.6	18111.6	18912.7	19634.5	17996.2	18572.5	17566.1	15491.1	16872.8	19710.4	18199.1	18020	18251.8	18204.7	18539	6126.21	18481.3	18109.9	17656.9	19213.4	2318.32	8659.4	9271.81	7938.59	7808.08	9323.94	7861.93	8273.88	7410.15	15201.7	8159.97	8029.74	7660.28	2486.19	2988.23	6529.48
201	210.049	318.064	15373.6	13223.4	12608.2	13122.9	14566.9	14034.1	15888.5	29465.2	32713.4	33929.2	31601.6	31534.4	31866.2	32572.9	31940.2	29965.9	29102.7	29758.1	26998.6	29688.9	34318.7	31641	31507.7	35678.5	31713.7	30368.2	30362	32831.6	31462	32872.6	32913.9	14421.3	15253.5	14271.7	15551.5	13448.8	14605.5	14652.3	14632.5	14880.7	27940.1	12909	14337.4	14510.6	13386.1	15033.6	12815.5
202	210.081	369.637	8810.37	8088.64	7836.84	8556.25	7626.02	8880.11	8438.28	4678.51	2446.11	2137.24	3425.64	3796.99	3934.33	3276.58	2983.34	4052.27	1588.14	2191.56	1057.28	1430.32	2003.44	7149.89	2249	2956.45	3266.93	2828.5	1650.77	1940.82	1023.32	2698.48	1412.92	250.343	0	484.426	1207.71	333.983	357.087	490.054	363.65	352.568	1713.61	299.357	847.717	223.276	717.585	408.814	267.159
203	210.843	41.204	35741.8	36760.6	33483.4	36542.4	34181.1	37055.2	35006.9	43413.8	50471.8	47937.5	50763.3	51015.6	45918.2	56110.8	47773.6	49070.4	90944.8	48789.9	94037.3	90534.9	48036.4	51611	51783.2	46479.6	49859.2	45597.7	91194.3	43177.8	90546.9	44625.3	47141.1	34149.6	32824.9	36931	34914.2	34674	31918.5	32305	33061.8	35964	92193.9	34275.8	33343.7	39152.1	32493.1	32595.3	32728.9
204	211.096	433.139	7755.33	7108.19	7596.04	7495.25	8320.43	8418.04	6600.37	12981.8	12227.6	12396.7	13676.1	13658.9	14631.3	13608.9	12666.7	12510.9	15349.7	12937.2	12718.3	15788.3	13154.5	13392.2	14378.8	12556.4	13657.4	12007.1	14417.8	12628.7	15483.6	12824.1	13782.4	7517.54	7139.16	8367.36	8163.21	8503.29	8978.09	9055.94	7613.42	7415.48	14879.8	7927.47	8540.43	7512.2	6915.18	8144.04	7250.91
205	211.095	343.433	6646.44	6200.45	6523.82	6391.38	6363.14	6938.59	7322.2	23811.9	22045.5	3688.26	18231.6	19097.3	19670.3	53166.7	31126	34353.7	23349.3	51758.4	77867.5	116037	25250.3	22553.1	26782.4	30625.3	58523.7	25698.3	106346	65559.5	58220.8	13176.5	27163.8	9232.99	9558.51	2004.7	19455	12063.1	5088.33	6190.05	11178	21274.5	69612.1	6591.86	14943	20340	5487.53	3328.76	11649.4
206	211.126	568.08	5682.86	6852.45	6404.09	7084.24	5945.77	6859.15	7453.75	19993.2	21457.3	21998.5	21282.8	22110.2	20850.2	22936.7	22230.2	27025.7	25054.1	23946.3	27943.8	27501.6	24775	21434.3	21559	22720.5	23652.3	20077.5	27744.2	22513.7	26162.4	24016.1	23973.1	5633.52	6318.09	5329.16	5566.53	5057.38	6295.07	5019.09	5397.43	5852.27	25665.2	5545.77	6070.16	2082.32	4835.89	6213.06	5392.5
207	212.003	286.098	56653.5	56641	53279.5	55264.6	55235.8	54232.5	55940.9	166425	117024	144389	178357	93452.7	44658	261829	115319	117063	361112	87631.3	668966	97560.3	78267.8	195366	133298	60439.3	143596	140524	667558	157127	89864.4	57727.8	58670.9	74729.8	6184.55	105619	40498.4	149593	131513	88620.3	61210.2	89394.7	216181	47361.1	75410.1	43216.1	10693.8	48552.2	52622.8
208	212.84	41.1245	16904.8	16947.7	17499.1	17783.8	17097.5	17824.4	17019.7	21733.2	24762.7	22196.7	24151	25734.6	23031.8	25554.8	23760.4	24062.6	46209.4	22809.4	47198.1	45126.9	22800.6	25182.3	24235.8	22031.5	23495.2	20588.7	43986.4	21648.5	45616.9	23677.2	21833.5	15698.5	16142.1	17221.9	16219.2	16795.8	15023.2	16911.8	14333.8	16511.6	44203	18120.4	15855.9	20821.6	15450.1	16271.8	14708.6
209	213.006	286.391	4260.35	5677.64	5117.35	5542.76	3821.87	5337.96	5372.9	17247.4	10936.6	16903.3	17376.1	11911.6	5100.26	25757.9	11809.9	12635	35260.6	8215.77	69504.3	8892.2	9363.36	18939.2	12739.9	7040.85	16082.8	15477.7	66182.4	15643.5	9037.21	6110.87	6270.6	7327.72	259.045	11309.2	3173.88	13942	13064.9	7484.45	5645.16	8390.62	21068	3493.11	8476.8	3463.27	754.075	3949.67	4343.03
210	213.039	421.02	14563.7	14288.5	12019.6	14332.9	12920.7	12654	12631.5	12102	34453.3	21083.3	16530.5	14649.2	18141.4	16471.7	36795	105819	44029.9	54210.4	43338.3	50126	10632.2	17770.8	26085.5	3487.5	16724.6	17945.2	71592.6	35318.9	92334.2	8940.84	30039.4	21323.9	17036.6	7060.7	9487.88	19937.6	20127.1	3497.94	4670.55	14921.9	64742.1	3200.19	25649.8	14042.2	4880.77	19947.9	2852.31
211	213.15	550.395	4216.47	4900.19	3376.95	3613.92	3327.61	4112.78	3153.36	5636.01	7273.94	5928.27	3231.55	32719.5	18737.7	6883.24	22238.8	18675.9	21534.9	15851.9	22933.7	42583.2	7685.05	8813.63	12322.7	3606.24	17594.8	5626.13	25777.8	14456.1	40186.5	4646.58	14684.7	2631.53	4368.94	3289.97	1983.3	2379.45	777.509	4713.47	1214.57	15143.9	22787.4	1238.66	2956.31	3564.71	2828.44	7774.21	1580.4
212	213.89	58.4826	24328.1	25798.4	25049.5	26175	26058.2	26943.9	26823	23503.5	19011.1	26650.4	24886	25648.9	21756.2	26469.3	19377.2	25866.8	16354	24149.8	11469.1	13927.7	23467.7	24437.7	23320.9	28010.8	20468.4	21005	14432.4	24097.9	11120.3	17828.6	18298.5	25303.2	26351	27496.8	25162.8	23276.3	25937.9	24270.3	24486.2	24179.5	12063.4	28762	25591	24697.5	26797.5	26060.2	24092.2
213	214.004	283.321	5475.72	5130.13	4859.04	3945.31	4936.48	4681.3	5355.96	8444.3	6543.15	9259.35	9137.46	5000.35	16401.6	14654.6	6154.2	7660.81	41163.8	5840.67	38015.5	22385	19819.9	10657.6	7524.53	2950.24	7810.68	7006.95	62157	9650.67	20831.6	2730.34	5283.63	3442.39	12432.5	7088.11	4518.11	9302.24	7003.09	5531.47	3951.8	6498.17	11889.7	4161.99	4724.27	10770.6	2772.58	3063.03	3963.08
214	215.034	41.7682	875284	871517	861716	881666	849367	879485	853348	1.49596e+06	1.64796e+06	1.50783e+06	1.67373e+06	1.65936e+06	1.51348e+06	1.82439e+06	1.69354e+06	1.89168e+06	1.99716e+06	1.65061e+06	2.03393e+06	2.0061e+06	1.68352e+06	1.481e+06	1.36832e+06	1.60432e+06	1.65616e+06	1.44293e+06	1.88258e+06	1.57515e+06	2.32003e+06	1.71441e+06	1.87493e+06	747308	716709	647633	781096	721613	722716	710580	654966	663129	2.19579e+06	669132	815217	800451	709647	760691	820304
215	215.13	446.801	142248	143793	141345	143918	140666	140838	144297	4031.22	6760.23	1722.95	2116.85	2700.43	2231.04	2783.72	3150.49	3344.41	4115.25	5574.23	4658.89	3922.68	1608.81	1456.73	3858.18	2275.07	2332.54	3333.35	13101.5	2232.43	7040.54	1552.92	2617.23	1646.12	2060.7	2104.11	1659.28	1591.92	1503.01	2050.72	1022.42	3532.85	7965.34	1909.71	2392.37	1683.74	6697.44	5656.89	1470.16
216	216.03	41.902	60482.8	65022.9	62139.6	59356.6	63674.2	61457.6	62324.3	106230	121426	114906	122686	120762	108858	129732	117879	138130	141503	120842	145099	142499	123191	107400	99539.4	113743	119812	107919	136262	112600	166856	121601	134548	54889.5	53045.1	50544.6	54880.5	53909.3	51881.9	51979.8	49676.4	49676.9	152938	48299.4	58281.1	55419.3	51245.9	51131.2	58308.7
217	216.133	446.839	16836.4	17719.7	18470.2	18162.8	17122.7	17821.8	17914.4	0	238.296	0	405.755	0	0	0	103.689	101.757	213.44	0	322.055	0	234.209	0	150.35	0	116.237	328.942	1656.85	0	407.691	231.14	255.75	0	0	103.64	0	0	109.527	107.059	0	108.327	166.333	0	0	0	120.574	499.297	100.145
218	217.03	41.7991	288688	291824	291873	290608	291529	295554	296552	507302	556961	507295	558718	565417	519914	615134	569329	643053	664844	554816	684021	669132	577303	506361	464873	545536	565204	484324	631821	533076	736886	560481	629149	239118	233865	221672	258105	248123	238703	242038	221252	213022	717347	227573	265872	259004	240285	245456	284506
219	217.109	339.235	186332	183254	186981	187000	188546	184567	190517	1031.5	1802	1493.78	689.116	1025.29	724.53	1554.34	1110.54	714.297	1365.25	981.538	2511.52	2001.94	1447.54	449.84	1274.64	603.013	884.119	106.406	4388.11	599.008	3481.23	997.07	1002.75	406.995	774.621	660.27	603.952	629.7	478.514	440.051	664.67	487.883	1620.68	356.976	1232.7	400.263	522.793	1042.66	445.914
220	218.025	41.4706	19479.3	19718.9	22401.5	20225.3	20778.8	21883	19206.8	35717	38956.6	36023.5	43949.6	41386.9	37396.5	47407.6	39760.8	49527.4	45216.9	41459.6	49774.2	47225.5	43155	37026.7	33084.6	39775.9	40585.8	36768.3	47523.5	39012.4	53712.5	42111.7	43813	18335.6	15962.1	16680.7	21583.5	17165.6	17001.2	17086.5	16040.2	15795	51601.5	16835.4	20400.7	18543	18687.3	18113.3	19194.1
221	218.932	39.3167	9754.82	9587.41	10004.1	10670.6	10657.8	10118.9	10452.3	25600	40609.7	22499.5	22784.1	23147.2	21983.8	27633.1	21681.4	25029.4	34412.2	25050.3	39101.2	33053.6	23129	22765.4	23314.5	20776.3	22298.6	20275.2	33145	20625	35115.3	38434.8	32696.2	10583.3	9479.47	10727.3	9878.73	8969.17	8977.71	9021.27	8350.35	9615	36558.7	9561.21	11179.7	11050.8	10107.3	7929.86	10382.7
222	220.147	547.058	6596.37	5563.12	6454.34	8146.1	6582.68	6682.83	7436.68	17672.4	19076.6	19670.4	18304.8	19633.6	17659.4	19224.1	19444.7	20376.2	20012.6	18831.5	21774	22950.9	20369.5	19256.7	21017.1	19240.8	18348.7	18791.4	21987.7	18703.3	21135.7	16803.4	18681.3	9091.49	8528.89	10398.4	10121.7	8941.55	10216.1	10811.9	10518.9	9180.31	21823.5	10067.3	9514.48	10404.6	9472.35	8146.3	9808.59
223	220.874	38.5291	5893.17	5696.75	5656.01	5691.21	5998.96	6339.52	5712	11978.5	35418.5	13122.3	19492.2	14501.6	12587.9	16972	13085	14590.3	24685.9	12899.9	26099.4	25309.9	11197.8	13627.3	25548.5	12580.6	12972.2	12831.1	26804	11947.6	26356.8	33391.5	29431.6	6299.48	7967.73	6356.13	5928.34	6179.35	7386.61	5612.06	5751.43	6564.86	26428.9	5436.86	7109.58	7100.57	5579.85	5444.41	5779.98
224	221.093	234.217	2163.54	2175.83	1892.59	2237.46	2136.65	1641.29	2518.55	7342.64	8850.42	4235.59	5641.47	7535.73	3455.62	6625.64	7543.22	20301.2	14950.7	10123.5	25307.3	18449	8454.87	12271.8	10948.1	2356.06	9452.54	3423.87	19882.1	2782.6	15532.4	4356.73	2766.81	2524.6	1706.49	864.609	1810.99	377.94	1882.75	3135.87	1785.41	1354.21	27472	2586.35	3150.6	2425.98	2475.51	896.578	285.729
225	221.155	547.098	13877.3	13675.6	14137.3	13381.4	14797.7	15110.2	17718	41459.9	41802.6	42094.5	41411.4	43478.7	42810.5	42754.4	42992.6	44119.9	48482.2	46106.9	50221	52687.8	42359.4	41874.4	44515.1	43005.5	43922.4	43671	50149.1	44760.7	48943.1	41644.1	42507.3	19784.7	18619.1	20753.2	21164.7	19353.5	19351.9	17766.3	20762.7	19165.5	49432.8	20863	19732.5	19252.3	22378	20267.6	21039.6
226	221.155	666.966	9683.13	11665.1	12581.2	12974.3	10287.6	12887.6	10963.3	14503	12312.4	13225.9	13610.8	14485.6	14450.3	11587.1	17609.1	14292.8	15941.2	17426.9	18283.2	19046.8	14686.2	15739.8	15627	15028.5	16601.5	16925	20219.9	18339	16997.9	15965.2	16645.9	12915.8	13751.9	13045.2	13314.2	12235.9	13743.9	13672.2	14086.8	13277.1	17851.8	12367.4	13303.9	13475.2	12848.1	14425	13127.8
227	222.024	127.253	3555.22	4533.96	3637.88	4063.72	4526.12	4370.03	4629.37	4414.16	5547.37	4114.64	4793.18	4206.07	4002.91	6283.56	5605.35	6135.64	11497	5531.94	10932.5	7724.97	4816.89	3942.97	4360.91	3573.45	6882.63	4548.26	11465.3	4501.32	11505.1	4960.93	5623.44	3564.89	4793.63	4256.14	2967.86	4034.86	3762.94	3912.99	3409.46	4016.45	10203.2	4483.31	3224.47	5131.26	2871.96	3596.51	4263.55
228	222.158	546.657	1544.12	1327.66	1252.36	1761.94	2228.04	2440.92	1952.64	4966.38	5759.9	6058.35	5982.31	6708.27	7315.2	6414.54	5418.98	5641.7	6678.86	6503.73	8076.29	7205.59	5930.42	6747.11	6819.52	6244.02	5463.51	6162.21	7071.22	6638.4	6115.82	6574.62	6450.58	2528.35	2675.72	2576.89	2551.79	2683.37	2771.33	2713.54	2390.55	2929.42	7076.05	2599.73	3082.13	3002.35	2626.9	2768.88	3735.03
229	222.868	38.7807	1799.33	1428.67	2206.63	1282.73	2348.14	1718.9	2038.34	3905.3	12511	3559.12	5052.85	5098.95	5328.65	5000.69	2967.61	4925.85	9811	2990.35	10036.3	8875.07	4174.53	5060.83	3786.57	3515.27	5357.56	5408.36	9895.83	5750.2	8213.24	11755.8	5299.42	2314.48	2254.46	2298.69	1875.01	1687.94	1750.46	2261.26	1143.61	1753.76	9340.46	1432.74	2257.26	2720.95	1557.77	1659.03	1831.67
230	223.096	409.594	11730.6	9338.75	10341.8	9891.45	10788.2	10986	9995.95	261.932	113.241	438.802	207.05	309.135	743.909	300.299	338.405	619.578	720.965	614.703	1218.81	746.1	0	318.1	359.46	222.133	1149.57	651.81	2412.31	101.578	2037.06	488.715	460.078	0	245.713	312.539	0	123.516	0	0	0	383.811	565.29	105.999	211.19	0	219.419	576.454	165.565
231	223.031	513.292	3055.23	3277.97	2850.12	2439.32	3738.47	3535.06	2211.22	94150.3	76625.3	104864	106053	118227	115578	116776	113148	163212	9109.26	128193	4590.92	7345.31	100491	113885	127050	69952.8	128255	123841	6305.62	102098	4813.26	75306.1	90018.3	2531.09	2591.17	2197.17	2226.11	1983.62	2091.24	1906.46	1669.09	2121.77	7138.75	2190.52	2054.89	3154.78	3286.53	2562.77	2626.01
232	223.075	368.095	8208.98	8303.77	9300.4	7586.26	8150.27	8409.11	7013.59	132.677	378.503	250.265	495.729	0	568.447	376.94	0	132.493	611.975	330.624	685.707	0	213.13	330.297	0	105.577	0	100.506	407.047	109.65	502.708	107.222	265.738	0	109.577	0	0	0	0	0	0	131.84	388.288	0	218.195	114.085	128.117	214.286	0
233	223.135	549.949	6096.68	9658.74	7270.1	7058.63	5919.17	7651.8	7639.43	15790.6	10933.1	13142.1	12782.7	8286.23	14526.7	21311.7	21304.9	34359.8	59634.8	39025.8	157304	76018.7	20284.7	25999.7	29296.5	8181.67	24377	15579.4	76411.4	55996.6	90244.4	13788.9	15419.1	8821.2	8994.1	9846.02	8598.87	9861.48	12703.2	5352.2	11573.9	12545.9	181841	5320.06	7242.54	14838.3	8367.59	9461.69	13831
234	224.996	43.8895	49815	56219.1	53671.2	56476.5	52916	53689.4	57348.9	56811.9	66669.8	61433.7	73306.8	81431.7	46810.8	74291.8	85019.2	101186	136633	75554.7	101037	125543	47902.1	51605.4	75539.2	43403.3	77996.1	60304	116898	85725.7	101521	58692.3	59873.9	50575.6	53800.2	56482.9	39691.7	51191.9	61051	48571.8	46555.2	53179.3	113579	44708.1	48557.9	48383.6	39521	50557.7	48762.8
235	225.069	370.189	4632.73	5036.92	4071.57	4713.73	4393.12	4046.86	4904.89	966.689	1003.16	539.505	640.139	936.352	434.053	714.276	502.15	876.385	842.985	1089.44	1207.47	1257.78	1519.93	1124.31	951.818	1252.27	695.427	876.537	6630.15	5458.7	2156.76	1048.69	1262.04	593.427	696.005	661.505	259.649	473.312	638.436	112.909	281.217	382.013	29055.3	754.208	253.401	890.397	589.82	226.752	523.335
236	225.075	256.86	8938.67	9198.83	9746.23	9388.6	9577.02	8629.32	9360.92	634.107	343.555	861.653	104.685	340.196	945.7	617.372	315.209	353.283	1199.53	608.053	394.675	856.612	653.675	735.502	712.337	1099.64	899.946	273.693	526.964	1421.07	1448.93	1449.92	219.347	331.578	483.947	127.469	215.604	497.96	426.117	0	234.938	107.689	723.134	0	387.683	347.819	411.698	102.012	310.299
237	225.991	42.4534	5892.48	6370.09	5427.12	5363.11	5264.55	5859.09	6697.05	7881.65	10268.6	8327.39	9293.51	10019.2	7117.7	11066.4	11355	12058.2	12140.6	9943.35	11728.1	2267.54	7540.48	7193.29	10285.7	8482.71	10896.2	11749.1	14183.2	11053	16607.5	9847.64	8849.31	6362.39	5100.64	4969.51	3857.34	4645.84	6976.46	5068.52	4735.02	6135.66	14051.1	5384.53	4193.89	4055.53	3887.7	6052.68	5821.18
238	227.093	378.216	9812.51	7795.7	9628.89	10101.1	9150.77	9457.95	9361.55	21793.3	25339.6	22444	22513.1	22115.5	20871.8	22114.9	20598.7	22613.7	21565.2	22968.2	23484.3	28082.9	23535.7	20901.9	22846.4	20555.8	20831.4	22612.3	27608.9	21188.7	24915.3	21340.2	21633.1	8935.97	8880.84	9502.34	9342.81	8918.35	8450.35	9991.16	9537.13	9338.21	23549.2	9494.67	7613.14	8682.69	9341.46	8773.2	10442.2
239	226.975	41.9456	16360.8	20617.6	18576.7	19821.4	19121.3	21417.6	18858.9	20350.7	21895.6	21660.1	27722.7	29577.1	20316.6	26764.1	34095	32583	52645	24870.5	37096.1	38444.9	18288.7	21349.6	26883.7	16341.6	28589.8	25364.5	40325.3	30080	36808.1	23169.2	22343.7	17976.9	20689.8	21393.6	13975.1	19821.3	22914.9	19333.1	17700.6	19593.2	41708.3	14850.5	18593.3	17695.2	14566.8	18109.5	19241.6
240	227.201	782.112	3147.12	3505.15	3825.03	2817.83	3194.51	4432.38	3362.28	6238.5	5115.02	7412.18	6189.2	10392.5	8670.14	7057.06	4059.3	10450.3	2511.34	9814.13	2200.1	2609.45	2076.65	7711.61	7791.61	3453.52	3188.78	6353.19	2650.65	2291.57	7883.6	3010.56	3268.87	1223.18	1655.35	1510.04	1895.75	2479.77	1178.81	2448.71	1519.12	3405.01	2221.62	1717.85	957.848	2782.12	7094.72	3841.06	2910.73
241	227.905	90.1094	7465.23	7187.86	6605.47	8274.64	7891.88	5856.81	7998.79	8140.49	6216.18	5796.76	4605.67	6021.12	9946.22	6914.39	7737.13	8350.48	7676.3	8786.64	6257.94	7904.06	7593.26	10593.7	6120.41	4370.62	9926.95	6208.88	8332.29	7495.17	9640.84	5065.29	8748.1	4178.71	5517.86	3241.58	10546.3	6818.96	5012.39	6859.81	4834.23	15708.2	8878.06	6128.75	5339.32	8323.03	10441.9	6099.85	5556.48
242	227.978	40.3606	2544.15	2214.63	2356.49	2272.8	2146.5	2348.27	3250.17	3250.34	4281.53	5331.88	4540.72	3320.41	2734.01	4988.48	4325.42	4774.77	4788.37	4472.13	4152.12	4449.55	2707.2	3981.08	4477.48	4044.77	5586.93	4155.63	6144.97	3393.41	6770.28	3934.66	4183.43	2261.8	2393.39	3549.06	1866.49	1776.35	2296.32	2836.73	1303.39	3384.26	5819.88	2019.55	2082.88	2289.62	2009.16	1825.87	2520.51
243	228.909	37.5714	15251.8	13623	13717.6	14316.1	14503.9	13643.1	14731.4	24966.6	25829.6	24167.1	27009.4	24756.1	23006.1	25235	26031.9	26654.6	29596.7	25617.1	31180.7	30428.5	25120.9	27058	26569.8	24241.1	27370.1	25224.3	33494.6	24057.1	32596.5	23116.9	25229.9	15024.3	14855.1	14364.7	13410	14679.1	14934.2	14520.5	14406.4	15170	33409.5	14249.2	16039.5	18796.2	13032.2	12770.4	12661.1
244	229.144	482.568	9623.45	9361.37	9023.09	9169.37	9076.61	8536.54	9663.64	5081.56	5861.55	3801.44	3388.76	6274.62	61759.9	4857.92	9583.57	9017.82	5837.72	7381.19	12715.3	11149.3	1852.29	11845.8	6668.04	3237.58	5888.39	5920.88	16101.5	4961.66	20434.5	6016.99	3875.66	3268.73	1191.4	1421.75	1393.79	1296.59	6242.26	5363.19	1873.9	13672.2	13873.6	1136.74	3394.91	7468.02	2772.02	7002.26	2371.78
245	229.913	86.8189	3621.81	3048	4585.4	5435.86	4588.28	3647.66	2765.54	5513.69	6104.75	4408.71	4905.87	4887.82	7388.99	4864.45	6364.2	5769.17	6384.97	4815.74	5738.46	15980.9	5068.15	6006.11	4463.55	3088.23	7973.77	5959.96	4489.61	5032.92	5647.98	3517.97	5808.31	1843.16	2425.64	2564.15	6650.45	2986.34	4962.03	3913.07	4714.32	9228.98	10590.2	2436.57	2994.37	4828.82	3767.9	6464.58	2583.96
246	230.902	37.6284	7943.39	9349.85	7689.12	9213.95	8750.07	8585.76	8620.21	15824.3	15518.5	14497.4	15988.6	17343.3	14965.9	16069.6	15878.3	18173.4	18323.9	14837.5	20167.5	17561.9	15629.6	15778	16843.5	13627.9	15590	15597.7	17113.6	15419.4	17542.5	13981.3	14743.8	10025.2	8613.06	8838.93	8150.62	8792.38	8871.86	9007.37	7523.06	9312.66	17465.9	8682.72	9666.05	9349.01	7681.46	6550.33	8189.75
247	231.125	370.507	169786	163462	175592	173987	170254	169625	172896	1011.95	1063.91	705.665	1067.59	1056.82	1132.23	851.837	1014.22	1048.58	3740.69	1374.89	8259.2	9687.92	1152.68	1090.06	2117.5	1786.57	1329.43	840.51	13203.6	1220.83	15662	1555.4	1484.52	546.461	830.245	439.555	1283.77	457.116	668.67	1710.82	614.196	462.322	11242.1	561.312	578.88	641.247	274.855	621.506	0
248	231.123	328.845	19986.9	23385.2	22467.5	23931.6	22958.3	3338.68	3224.58	334.472	6026.72	636.533	982.72	864.773	15831.2	3423.57	280.594	838.587	1010.4	272.153	808.852	7694.23	463.709	2782.63	8019.8	1783.38	437.223	217.256	11590.6	0	14355.3	461.824	4927.27	394.902	506.275	561.844	359.692	315.15	105.515	247.722	6687.88	146.557	95122.2	15787.1	0	19347.7	1206.86	0	14355
249	232.059	124.622	14706.6	16765.3	17519.2	16264.6	16928.3	17168.1	15373.9	8149.27	8812.4	7791.67	7808.06	8617.72	6576.4	11349.2	9813.73	11498.3	17347.2	11244.3	14865.1	15794.8	9946.41	7075.52	9952.91	7102.82	11370.5	10208.7	16666.7	9727.91	16835.5	7063.71	9052.2	15451.2	19370	16919	14074.2	14973.4	15874.4	15009.5	15238.4	15207.6	14082.9	16277.1	13467.4	19692.5	13417.1	16688.4	15864.5
250	231.953	61.0815	5049.74	4696.14	4733.64	4633.65	5100.45	4806.42	4760.52	3474.08	3266.69	2698.57	4270.38	4406.24	3741	3674.1	5417.8	2866.38	3748.39	3487.77	1776.03	3280.15	3478.39	3900.29	4923.16	7898.59	3015.12	5307.5	4851.89	4427.28	2529.44	4215.85	3102.33	5317.39	4463.89	5482.29	4937.28	5254.11	4555.03	4258.52	4895.15	5159.75	4628.18	6315.16	5319.51	3707.88	7285.07	4849.91	5044.84
251	232.127	370.327	19133.5	19936.6	19424.4	21054.5	20800.9	20871.2	22269.9	218.462	163.942	370.804	104.979	0	0	348.22	1022.33	135.717	236.519	241.604	487.507	1418.37	218.566	523.286	657.017	0	126.098	0	1167.27	870.607	1459.53	489.79	252.866	0	111.506	0	107.887	126.423	111.971	256.682	104.14	212.684	807.442	104.661	0	0	106.325	220.872	281.422
252	232.949	59.4269	5582.01	3784.48	3927.1	4063.5	2087.67	2741.03	2887.1	5964.89	3437.83	6345.55	5878.43	7311.48	6252.77	6915.74	7677.18	2505.04	3323.5	3513.14	3101.74	3394.6	8422.47	7031.3	7101.62	8580.19	4875.31	7764.64	4376.71	2509.17	3435.74	7009.16	5188.4	2290.32	2930.89	2862.92	3485.41	2720.53	3312.41	2377.11	4081.76	4549.41	4205.04	2559.12	5326.45	2026.98	3414.14	3746.62	2108.97
253	233.155	669.15	11106.8	9441.88	11170	10825.3	9796.27	10626	10729	16121.7	15333.6	17293.5	19010.9	17985.2	17821.9	16773.3	24282.6	17520.2	14343.8	19210.8	15818.9	17254.5	17942.1	16956	16327.1	18196.2	19632	19797.3	19198.1	19265.8	32842.4	17789.3	20846.8	12384.8	11444.1	12970.4	13360.6	11887.7	13114.7	12466.5	12218.5	14102	18199.3	13187.4	11877.9	12324.1	11298.4	11757.8	10201.4
254	233.102	279.614	20410.7	21501.3	21586.7	19907.8	21337.5	20281.9	22132.9	3544.52	631.305	899.69	981.982	775.575	1060.77	257.712	1504.04	9409.13	2436.62	673.41	5372.58	1818.53	355.871	1085.11	887.736	1108.3	797.136	401.645	2778.16	1973.93	1908.83	868.816	1135.89	383.784	825.729	532.211	514.761	487.242	1098.25	1028.46	212.468	342.2	5155.8	424.827	1121.15	803.709	966.828	901.408	677.02
255	234.01	237.844	293.044	226.159	252.117	113.682	345.666	127.374	116.99	26395.3	22000.3	22038.1	20691.4	20617.7	19879	22183.5	21450.3	19264.2	45322.1	20818.2	56548.9	43629	16363.8	18752.1	19306.6	16004.4	19475.4	17624.8	39586.3	17559.4	40288.8	20507.4	16857.6	0	0	224.799	112.102	237.824	0	126.363	0	0	47221.8	130.758	0	0	127.915	207.097	104.649
256	235.17	694.611	1993.98	1946.28	1743.67	2714.37	1925.48	1887.96	1949.66	7374.27	7454.95	7907.33	8457.63	7801.14	8303.69	9228.4	8702.55	8380.73	8134.96	8582.86	8199.93	8207.25	7301.68	9494.05	9173.09	10051.4	9170.39	10208	8103.18	8924.37	9364.3	7890.89	9581.24	2756.57	2997.61	3171.23	3240.6	2865.1	2275.97	2063.91	2283.52	2891.3	8857.99	2553.4	2034.21	3217.15	2593.99	2661.32	3946.88
257	235.927	16.7477	27794	25537.3	23202.2	25246.6	25801.7	24757.2	24710	0	7502.71	0	7668.27	0	7811.47	10279.6	0	0	9300.6	9172.6	7221.81	9782.85	0	7944.81	8411.52	9857.97	9435.26	9510.02	10146.3	11805.4	9413.87	7739.08	0	26355.2	26444.4	25940.3	23620.7	24096.6	24734	27218.2	23046.9	22636.1	7230.84	24022.7	24526	26098.5	26365.2	26697.2	25613.3
258	235.992	237.298	10951.7	11674.8	11868.9	11648.3	11424.1	12186.2	12338.8	18512.7	16145.3	17432.2	16805.8	17569.9	15823.5	17719.7	16986.6	15679.9	30833.2	15075.5	38432.8	29835.7	14900.2	15234.2	14083.9	14028.9	14375.1	14560.8	27794.2	14294.3	29182.3	14960.7	12738.4	11626.1	11021.3	11642.1	11252	10823.5	10436.2	13337.3	11218.3	9432.02	31381.3	11463.3	9902.59	8966.99	11007.7	12309.5	10131.1
259	236.106	547.112	20953.7	16851.6	17095.8	20002.6	19329.9	19494.3	19610.1	49114.6	54341.3	50622.1	52236.3	52597.2	48976.3	50683	50308.7	51586.5	56922.5	50203.5	62116.4	59838.8	54135.5	49812.1	51720	51374.1	52678.2	55126.2	61167.3	51537.9	59990.8	48538.1	51926.8	22110.2	21891.2	23481.8	23590.1	22909.7	23321.5	22909.9	23130.5	24628.8	59598.8	23769.1	24168.3	26016	25983.4	22893.6	22082.9
260	237.113	547.303	3515.32	3259.81	2977.6	2930.57	2975.93	2352.02	2943.48	7665.55	9129.59	7739.43	8134.07	10762.3	9447.17	9310.83	9944.84	12435.2	12391.5	11560.6	12576.6	15960.9	8590.47	9075.93	9442.11	8381.27	9570.05	7092.42	10447.9	8925.56	15289.6	8818.48	9710.28	3200.29	3857.31	2706.62	3257.78	4042.26	3702.08	3338.26	3581.29	3613.89	10985.7	3402.56	3376.36	3564	4436.65	3618.37	3892.28
261	237.111	447.309	9646.05	8580.26	10106.2	9634.49	9079.45	9186.22	9605.47	1701.88	917.768	837.34	1663.28	211.382	620.259	1778.83	5165.17	1766.56	1019.58	578.642	6808.15	4287.62	529.604	1190.03	1994.12	356.921	1262.87	920.041	4982.44	3701.2	1824.04	668.396	402.418	126.301	278.922	981.193	0	238.25	769.053	324.936	391.174	767.534	5451.84	228.286	716.288	145.809	208.289	523.357	312.927
262	238.024	67.6204	4006.52	3581.43	4668.39	3998.03	4109.29	4436.26	3931.39	5667.06	7850.99	10280.1	7083.24	8320.83	5827.77	12376.6	7853.7	12022.4	26912.1	9704.09	30137.1	26151.2	6601.62	6958.31	8715.77	6963.97	8859.16	7411.6	32712.1	6530.34	29748.6	7258.37	7172.28	3343.79	3905.29	5338.19	3092.02	3731.34	4312.08	3806.52	4181.18	3985.58	35214.9	5642.96	4067.87	5321.97	2930.57	3088.67	4610.68
263	238.935	37.1688	33137.7	32564.4	34546.2	34094.9	34628	33578.4	33089	52688.4	50043.2	50302.8	49861	54821.3	49991.3	51385.9	50757.2	50744.7	41151.2	51736.6	43811.2	42544.9	49440.7	51900.7	51951.1	50334.3	51641.5	50376.6	38320.1	49568.1	40098.1	49893.4	49047.6	33760.1	33570.5	33383.6	33836.6	33414.9	34889.9	33998.3	33261	32535	42706	32960.2	33910.2	34975.5	31153.7	32155.1	33074.7
264	239.093	474.873	168716	173871	170583	180861	176970	173403	170177	159238	221674	15694.1	185031	87816.5	174154	551138	501108	614594	398820	562194	2.08398e+06	1.87098e+06	305388	268386	594037	258858	564973	452255	1.25582e+06	1.22605e+06	1.59451e+06	208746	409911	152708	212283	67376.9	156667	187253	241547	55373.7	176633	244992	1.67988e+06	53734.9	216146	225665	55312	46085.2	174686
265	239.129	577.327	40749.1	42023.5	40457.6	39960.3	39654.4	40861.2	40507.9	81821.8	80855.3	81355.9	82209	103460	91766.4	85035.8	102654	93598.5	97297	86782.1	105713	140031	91455.4	84755.1	91365.7	90804.4	100480	90745.9	100711	95978.1	133162	84481.6	97470.3	41609.5	43635.6	43746.2	40441.4	43127.8	42797	42441.4	41649.2	45348.7	95408.7	41739.5	41478.6	42588.7	44024	41745.2	42864.7
266	240.096	474.798	21981.6	20915.5	22936.9	21851.6	22011.1	22409.2	23866.2	23562	28714.2	1454.98	23186.7	12632	22727.1	74529.2	68218	77473.2	50304.2	69628.1	271159	239328	36004.3	35527.3	82436.3	35855.4	74959.4	65004	168034	158149	209131	28450.4	58521.9	18594.3	25422	8070.53	20918.2	25577.6	31883.5	7218.08	24341.2	31521.5	231769	6834.67	28365.7	29765.2	7386.4	5838	21787.9
267	240.037	63.0357	3004.83	3881.85	4136.08	3111.95	3006.56	2918.53	3187.45	8784.03	15140.5	12834.7	10773.8	14171.3	3020.28	16732.7	11877.8	15756.4	31861.3	13141.3	34744.3	43524.2	10490.9	11960	4537.22	13389.2	13636.6	13099.1	48639.5	10107.3	45108.9	14342.3	2692.72	4582.53	3557.42	4136.1	2418.03	3098.55	3264.11	2950.72	2566.28	6019.28	40274.8	5309.85	2874.22	2915.69	5291.11	6652.31	4157.19
268	240.044	375.518	0	581.513	235.084	352.538	347.849	418.777	0	44103	42925.3	43558.8	40784.9	43901.3	42081.3	51623.7	42540.4	46785.3	139328	47654.5	146134	147989	38929.4	40891.8	45481.9	38408.4	45573.2	37547.6	144325	42451.6	149833	39904.5	44015.7	136.004	0	253.219	346.212	737.75	776.146	211.395	128.856	425.535	132123	382.25	0	415.234	601.755	137.763	329.88
269	240.132	577.777	5588.08	5693.15	5875.42	5701.1	5296.06	5472.66	5741.45	11404.7	11849.7	12054.4	11518.2	14086.7	13201.3	13317.1	16173.9	12416.1	15683.4	13821.9	3834.75	6751.73	11433.8	10698.9	12015.6	11587.9	16257.8	12011.5	14098.9	12911.7	6187.64	11743.3	14029.1	5532.5	5388.46	5527.06	6210.76	6030.51	6340.21	5371.22	4632.19	5604.33	13778.4	4930.13	6016.26	6426.37	5055.67	5933.11	5516.26
270	240.93	36.9363	11798.4	11537.4	13691	10497.9	11035.5	11805.2	12011.7	16542	16678.9	17166.1	16495.4	17709.6	15230.1	16849.7	14937.5	17364.1	13573	18721.1	13912.1	13749	15804.9	17034.8	17151.3	18060.7	17059	16827.7	12959.2	16263.1	13805.2	16909.1	17614.3	12002.2	12285.9	11562.7	11248.6	10779	11505.3	11296	11615	13252.9	15347.9	11617.7	11139.4	12510.2	11910.4	10978.2	13196.7
271	241.181	635.212	3404.37	4228.17	3107.14	4719.21	4250.54	4252.45	4629.15	5689.67	7354.59	6398.19	3544.53	28856.5	21562.2	9145.36	21784.3	22506.1	17358	16792.9	18903.2	38654.1	12778.9	9436.07	9739.29	3875.55	13707.9	5200.4	15078.4	9957.29	32756.2	5114.26	13898	2153.19	4029.17	2371.13	3262.17	1831.01	478.305	7069.72	875.144	17221.6	19115.6	1500.53	2100.43	3562.42	3558.56	11001.7	2312.26
272	241.112	476.896	5516.65	4931.63	4760.96	5376.48	5259.88	4258.83	5129.4	6937.63	4429.34	2631.17	6482.85	5698.21	7754.42	11524.1	14665	12087.2	15024.7	11355.4	44263	40998.7	5585.48	5569.77	12535.5	5430.85	11450.7	9756.9	48889.9	24102.2	50379.3	6637.59	9535.38	4194.31	6681.51	1485.46	3957.57	5287.41	5113.02	4099.47	4954.57	8260.84	39687.8	2599.43	5057.03	6277.56	2601.78	5743.09	4200.86
273	241.057	375.326	728.539	244.027	639.308	774.29	792.577	414.82	669.139	9751.15	8848.01	9842.88	8436.83	9075.15	9937.15	11072.9	9824.05	10404.4	18020	9928.79	20298.4	19375.3	8047.41	11121.9	12510.1	8100.05	9038.01	7973.85	22500.6	9124.36	22225.6	8214.66	8456.81	128.576	220.798	104.453	215.089	139.851	102.24	106.766	202.107	344.485	18893.2	105.848	0	352.495	571.474	207.32	107.01
274	241.919	202.87	2786.14	3472.56	3342.15	2190.35	2374.49	3483.4	2595.55	1358.54	4368.18	3772.67	4679.09	7229.3	2237.98	5144.01	6624.4	5159.81	7471.72	7638.32	6087.9	7686.85	3283.76	2701.64	1935.67	2144.3	4745.12	4358.36	8808.3	3915.49	3663.93	3626.28	3309.99	3269.69	2568.4	2532	2010.28	2016.08	2922.37	1562.31	1209.43	3895.54	4841.52	1791.51	2205.66	1317.97	1478.42	1668.75	1270.32
275	242.071	42.3941	6095.16	5592.2	6616.03	4873.17	6045.72	4983.05	5389.24	29581	52614.4	34546.3	47019.4	49326.2	33504.4	37356.6	52185.9	76291.3	32653.7	52949.1	22435.1	29769.7	45649.8	56995.4	45490.7	28595	48207.3	48916.9	35216.5	50252.8	24840.4	42680.2	33010.2	7280.17	10017.1	6560.88	7701.32	4439.52	8576.74	4664.76	6294.82	5246.1	37301.7	5619.82	10644.3	10753.1	9973.76	6606.59	6114.11
276	242.039	375.269	6395.33	7499.93	7645.57	7581.47	7664.72	7590.83	7787.68	14411.5	13928.6	15051.9	14204.6	15991.7	11868	18805.2	15279.1	16215.1	43679.8	15105.4	48815.1	48410.8	14112.9	15301.8	16448.2	13500	15663.1	13609.8	43864.4	14772.8	50206.2	12526.9	13328.1	304.558	102.412	357.964	0	451.698	1397.68	1468.4	245.109	109.198	44501.7	234.546	126.668	154.018	626.101	0	0
277	242.177	456.325	8314.17	7745.82	8398.58	8087.68	8041.44	8301.22	7275.67	21085.9	24603.4	24597.8	18133.2	15777.2	28177.6	23245.4	18222.8	22917.3	35688.9	22112.1	45582.1	33210.1	18029.4	18922	21605.1	19689.2	32835.9	19674.5	31406.7	19525.8	37894.5	15256.3	19595.3	85651.1	24478.6	43902.8	21954.3	13189.2	74279.2	26898.2	15810.3	18483.9	23802.2	56430.6	52334.9	44434.3	57186	20716	30529.4
278	243.063	60.5033	10180.5	9397.28	10669.1	10298.6	8880.95	9415.12	10453	27221.2	30656.1	27582.4	27919.2	34112.1	25126.1	41390.1	31558.4	45183.7	70242.1	32372	101576	107274	29792.3	31781.1	30642	28007.3	37861.6	27080.1	121917	39434.9	105248	29140.3	28328.9	8231.5	11338.1	10166.4	10259.2	11727.2	8879.64	10706.9	9856.37	12501.7	95172	8670.21	11766.6	9739.51	9168.14	9188.74	10449.4
279	243.16	517.237	3495.27	3823.15	2971.41	3788.7	3342.51	3666.17	3670	5386.29	4605.65	3447.07	2857.6	4103.59	3030.73	3393.31	9197.74	8644.63	6762.28	6969.89	21756	12090.4	2268.35	4408.56	4305.17	2461.2	7084.36	3185.35	25751.2	14942.5	17118.1	4679.49	5085.52	2755.03	1649.57	3247.3	1213.84	2005.8	2383.67	2920.48	1304.42	15299.1	24838.5	2008.03	4431.88	3041.44	3179.51	6930.66	1544.04
280	243.123	392.189	10143.2	8387.6	8860.91	8423.38	8201.95	8758.21	10315.3	2036.93	7355.73	3760.14	3723.26	4621.38	3400.74	2842.12	10836.2	23927.4	12187.8	2622.65	8572.54	15704.3	1949.68	4619.17	4418.97	1205.72	5360.56	2786.28	11367.2	9388.89	10102.8	2853.97	4750.3	279.039	725.503	443.636	224.575	271.313	4033.99	487.958	0	515.947	6099.22	4615.9	967.937	5853.13	238.119	623.995	737.97
281	245.14	405.062	677595	709746	686739	700478	714988	699134	703925	34306	9247.3	33051	10130.7	11679.6	43566.5	13976.2	32741.3	15509.6	205687	18942.6	18956.2	89757.1	1270.71	9890.29	23256.1	1588.7	2960.44	11793.8	73976.6	19309.5	22120.6	14902.9	34966.7	9110.69	30114.6	72120	11705.6	10109.5	32090.2	12192.4	34171.5	17865.3	4943.08	6802.49	31291	5849.34	2343.52	25111	27057.6
282	246.143	405.445	91933.1	94013.2	92067.2	94752.9	94115.7	94947.1	94519.5	4636.16	726.538	4130.73	7619.14	1023.24	5310.51	891.436	4778.98	1696.12	26390.3	6367.15	1303.14	11998	2469.61	2298.05	3505.35	673.618	6944.44	732.674	9927.87	4055.24	4469.14	5525.2	6119.5	244.085	3059.33	8485.49	1172.09	4032.15	4043.41	854.557	3536.99	4420.97	2250.16	501.566	3864.77	4811.58	214.81	1750.59	3306.68
283	246.964	43.2419	1599.6	1576.57	1999.67	2164.44	1839.83	1972.92	1858.3	1993.73	3297.01	3122.64	2803.14	3787.73	2301.29	4189.47	4160.26	5550.72	5915.88	3950.49	3506.22	6532.2	3001.52	2605.58	4430.92	2981.08	3011.51	3197.06	5421.87	4476.5	10192.1	2593.86	3504.64	1497.51	1545.85	2139.37	1606.38	1813.54	2331.58	1205.62	2536.43	1640.27	3884.76	1310.57	2333.71	1452.02	1522.81	1292.48	2301.38
284	247.145	405.288	12735.6	13809.7	14972	13149.1	14320.7	12382.4	13011	333.836	461.563	352.522	509.647	629.709	2841.02	113.111	598.158	255.383	11431.8	567.186	2656.92	6488.35	562.002	219.841	151.688	428.768	128.036	241.083	5665.83	150.602	2763.25	565.445	2869.95	0	116.031	3521.65	0	213.236	263.475	225.902	233.594	293.298	2613.07	99.7843	1095.8	0	109.178	375.669	99.4263
285	247.119	303.285	5593.53	5695.54	6459.12	6190.68	6163.99	5748.44	6391.87	141.984	711.245	118.91	696.328	138.25	2443	366.255	428.748	499.642	779.809	468.575	1071.52	1232.35	0	739.411	162.712	535.158	123.982	345.958	7039.75	224.99	530.408	112.069	2678.13	103.401	340.538	262.997	245.959	100.992	231.187	145.433	167.667	105.382	364.177	287.354	361.565	250.695	315.889	115.871	128.696
286	248.046	66.4946	4401.41	3272.48	3601.67	4050.66	2972.51	3389.84	3675.47	4491.75	5878.71	7502.5	5751.17	6448.5	4756.58	9170.68	5609.03	7834.27	19070	8139.24	22715.2	23411.7	5722.61	5818.36	5898.53	6040.26	7623.77	6067.74	28192.8	5738.35	20128.8	5984.48	6431.44	3594.83	3452.57	4002.18	3998.6	3447.65	3582.78	3719.56	3270.72	3950.78	28017.1	3740.48	4343.57	4457.33	3479.79	3754.87	5305.95
287	248.961	35.8374	181444	188304	199452	199316	191603	189210	187373	230507	227145	234065	227927	219008	232367	219631	243092	227267	189049	231769	179824	183708	231687	240527	224790	238781	222998	238723	172962	229754	180404	233359	237661	182141	180582	177677	185405	190897	184197	183500	189700	182238	181100	191066	179834	167038	186199	193918	192397
288	249.184	586.419	1639.84	2281.93	1900.72	2864.74	2038.6	1226.61	1248.09	1221.21	3197.91	4041.19	2415	6612.5	2961.85	2476.99	4741.62	6935.15	14547.7	5163.72	11942.9	7984.18	2414.6	2024.08	2894.52	4624.85	7445.06	3709.69	19696.2	4994.83	13755.8	4505.22	3454.08	3058.04	2521.15	1356.36	865.767	1171.39	1982.86	106.015	912.275	625.069	7113.08	619.717	1640.62	2443.59	817.911	1077.51	706.723
289	249.964	36.0391	9544.27	9753.66	8527.85	9030.93	9493.77	8482.25	9311.69	11187.3	11976.6	12458	11075.1	11221.5	12528.7	11511	12518.2	10279.2	9751.59	12062	9478.76	9138.58	11870.7	10544.1	11606.7	12791.6	12645.2	12958.7	10353.6	12633.9	9348.05	11306.1	10964.1	9849.51	9266.05	9168.73	10293.4	9602.94	9438.73	8771.77	10547.4	8465.45	8960.08	8589.59	9647.58	8344.43	9558.41	9968.85	9310.67
290	250.145	719.979	48806.9	48201.6	48893.8	54318.8	51617.2	53657.7	60325.7	43459.3	38528.1	45313	42963	39685.3	50119.2	44376	49530	53496	47421.8	44371.9	52168	53889.9	40830.7	51289.3	48606.7	48751.8	50920.6	43660.2	61010.7	50615.4	78386	39841.2	45205.3	64577.8	68824.9	64483.4	62947.8	72327.1	65215.5	68387.2	65513	68963.8	49172.9	72338.5	70734.4	71492.5	71966.1	71207.6	73447.8
291	250.96	37.3243	4016.13	4386.37	4001.94	4730.86	4027.76	4072.86	4254.98	5692.35	7462.58	4854.91	6814.45	5775.68	7021.76	5202.83	7937.65	6070.26	3770.7	6350.93	3902.69	4590.9	4630.59	8204.53	7694.32	5554.95	6568.36	6114.03	3850.17	6913.4	11235.5	5870.02	6549.07	3696.42	4963.56	2848.42	3766.69	4048.83	4169.41	4488.16	4740.26	3987.8	3814.28	3581.18	4178.11	3307.17	4933.61	4492.31	4662.09
292	251.148	718.807	7660.68	9362.28	7661.84	8697.39	7634.81	7657.1	7916.42	7211.16	7148.83	5645.07	5888.75	6937.54	6413.39	5726.09	7327.78	8451.42	7908.87	6762.93	7559.97	9172.21	6006.86	8825.04	7450.8	7701.6	6812.89	5911.89	9293.96	6711.53	11744.4	5758.57	6285.21	8681.41	10458.9	10308.8	9775.15	11492.5	10333.9	10521.8	10045.4	11113.6	7942.32	11157.5	9716.28	9918.72	12025.8	10754.2	9378.53
293	251.981	60.922	3000.66	3964.25	4339.98	3078.55	3702.02	3314.57	3948.57	3613.79	3825.89	3017.55	5854.26	4511.2	3291.47	4564.01	5971.41	4667.89	6213.04	4656.65	4614.62	7819.44	4247.57	3897.49	3782.37	3220.76	6507.28	4642.28	6477.39	4585.13	2698.64	2804.11	3389.05	3215.57	3517.12	4261.95	3514.48	3372.04	4070.58	3018.01	3812.56	3339.09	5613.86	3921	3097.65	3439.92	2747.82	3642.51	3739.89
294	253.085	339.308	7076.81	6666.63	7752.89	6910.62	7059.48	7868.16	6363.15	6519.61	6049.16	5446.89	6263.14	6325.26	6921.28	6486.38	6205.73	6087.3	6602.35	6006.77	6452.44	6331.25	5974.44	5170.88	6803.1	6174.69	6978.48	5878.93	7223.2	6334.31	6559.34	5774.14	6468.22	1652.86	1967.77	2529.77	1821.82	1743	1615.92	1940.02	1929.9	1004.86	8355.56	1859.2	1627.87	1785.93	1398.84	1682.86	1630.22
295	253.217	796.115	15987.2	15869.7	14243.9	14930.7	14868.2	14910.3	16656.7	27854.8	27202.1	32238.6	20549.9	49172.1	47000.2	38651.1	21292.2	44524.5	11558.4	43563.1	14394.3	16925.3	16808.9	42875.5	31958.6	9999.7	18314.3	14490.6	10021.5	12214.4	35994.5	20587.4	27400.3	6903.99	5255.12	5993.81	13453.6	6552.08	4795.68	10106.7	3853.45	15211.5	20063.5	7300.19	3564.73	11829.9	37380.1	19538.9	5465.79
296	253.108	442.001	6701.21	6405.84	6130.37	6135.06	6711.81	6334.78	6860.86	5266.87	6965.15	3949.74	18358.3	8354	4743.16	6401.33	25011.3	10565.5	8385.82	27115.8	41843.2	17557.1	3332.67	8118.69	10379.3	2227.15	23870.9	3631.99	39721.4	42520.5	13911.7	4712.97	14843.5	5338.38	7450.71	2005.27	4036.96	6195.02	4685.72	6100.4	7337.23	10322	142999	4075.37	5984.08	8522.97	3260.3	8343.4	4637.36
297	254.22	796.129	2476.42	2602.97	2684.53	2068.25	1870.66	2397.86	2481.74	3490.75	5247.68	5616.29	3417.5	7665.35	7803.69	6440.13	3188.4	8255.01	1977.35	7146.58	1597.54	2746.85	2871.68	7714.08	4047.28	1528.62	2638.64	2071.57	1773.97	2121.1	6286.95	2119.31	4610.02	759.136	665.894	632.955	2479.23	531.245	141.404	2069.17	245.24	1902.61	2657.67	687.638	402.51	1968.2	6179.82	2655.94	262.036
298	255.088	343.169	49630.2	48200.9	46590.3	47180.9	47375.8	47104.7	51282.2	111723	105542	7835.59	75765.2	84384.7	88534.1	290365	155685	173709	144160	289910	436904	700561	141853	92270.1	119106	172415	327005	139045	660177	368693	333622	63707.4	148873	54469	70219.7	17195.5	131286	85646.3	37612.6	45267	84729.4	139163	404365	43638.9	97739.4	141547	34382.3	18853	76666.1
299	255.115	391.438	11603.5	13605	11228.8	12631.2	12413.5	12923.3	12129.7	23784.6	57343	15492.1	27437.4	62050.3	28636	39617.7	74677.3	55404.3	82131.1	56130.2	102212	171803	26544.9	42252.8	52740.3	22337.4	62906.2	34066.1	153233	24476.5	78113.3	25370.4	42531.4	7275.26	14832.3	8595.67	16909.4	15014.7	18186	10090.5	10309.4	16395.6	80664	7732.94	11140.1	34807.9	8635.76	18490.9	6232.82
300	255.233	844.989	38453.8	38655.2	40157	38908.5	42155.8	43330.8	44976.9	88336.7	90764.6	138102	84385.7	175732	171703	123063	101416	207319	22051	170007	24667.2	28542.4	76356.8	214634	149847	66326.9	87954.1	72749.1	47266	80219.6	79615.1	60472.1	122650	24403.3	33872.9	35904.3	36367.7	27920.2	22453	49295.9	24185.6	80597.3	22163	27151.7	26875.5	60521.6	80739.9	64026.6	28019.5
301	256.091	343.158	6366.97	5507.09	5747.39	6992.8	7320.37	6102.05	4643.14	15235.9	15871.7	647.869	10912	9551.91	10920.6	35593.2	20166.4	23327.7	18878.1	35238.7	56039.9	94289.4	18141.6	10684.4	14491.4	24084.3	41958.4	18046.9	84415.9	46937.8	42701.4	8207.46	18417.3	7174.32	9864.73	1879.2	17747.7	10030.3	4828.14	5682.69	8963.88	16635.5	51958.6	5219.36	13086.2	17363.6	4593.12	1358.7	11044.2
302	255.989	237.561	160.842	350.25	352.997	390.137	231.292	349.18	104.808	12285.2	10729.7	12272.7	11291.9	11076.8	12500.3	13051.9	11497.3	10489.1	16741.7	11745.6	17442.5	15958.1	11064.9	11648.8	11435.7	11180.3	9915.25	10919.9	15334.5	9758.58	15256.1	12121	10512.1	407.544	536.727	0	237.551	217.757	343.333	525.939	319.401	359.178	15510.8	452.534	342.421	469.178	164.355	451.329	341.215
303	256.236	845.122	5441.23	7105.34	6317.59	6516.75	6250.8	6092.05	6168.4	15472.7	15520.1	23270.9	15863	29369.9	28244.9	21509	15683.6	35824.5	2884.57	29819.8	3409.02	5632.05	12832.3	34876.9	25404.4	11070	13542.1	13562.5	7823.69	12083.4	13720.4	10586.7	21964	3539.73	4633.79	5266.52	6400.08	5357.35	3105.67	8292.27	3512	14856.5	3636.14	4531.54	3797.11	9543.9	13161.3	10719.3	3520.72
304	257.044	61.7819	1056.86	1202.04	1878.48	1644.31	1561.12	1674.98	737.245	3530.57	6342.23	5294.66	5341.06	6806.25	3205.4	6872.71	3698.64	7150.88	17561.3	5899.38	20641.1	27399.4	3765.77	6202.66	5549.78	4716.1	8226.7	5585.08	38088.3	5041.05	39880.9	3864.44	3942.91	1454.1	1321.81	987.935	1024.44	1199.59	1626.06	1183.97	1175.29	1338.97	30383.5	1367	1798.48	1410.17	760.043	1768.28	1858.53
305	257.133	426.612	1923.86	3358.78	2308.9	3127.45	1981.49	3169.38	3207.75	1768.68	2520.63	525.193	3948.36	2545.55	2218.17	1848.89	969.157	2799.33	8095.15	2637.94	5189.21	6451.05	1870.58	2597.5	2250.39	1978.73	2694.65	1723.58	9797.59	1908.45	12933.3	1382.88	1407.26	114.951	467.442	482.468	922.412	2720.47	872.184	369.986	222.219	1934	8398.74	311.707	166.434	2935.92	1525.56	475.913	229.53
306	257.175	542.555	3580.28	2841.18	2543.4	3521.29	3288.58	3426.9	3075.43	7473.98	16578.5	6260.11	5731.8	12607.5	21564.9	4885.52	11045.4	13417.9	9640.12	15038.8	78897.8	29372.8	3016.19	22967.9	6690.18	4598.42	11211.1	19116.4	103638	8585.43	37121.4	9939.7	7640.21	6631.87	4476.42	3309.09	2705.49	3003.75	5568.75	3633.34	5133.8	14038.6	56107.3	1374.91	2456.74	10726.5	3148.29	6048.16	3957.48
307	257.983	240.737	5242.93	559.526	3890.83	4500.14	4840.35	621.043	4271.23	8397.7	9183.21	11872.9	15183.2	8279.69	7634.76	17133.1	16779.7	8815.21	18574.7	7432.23	14565.4	13788.8	6601.19	9560.75	10329.4	8668.97	14529.3	8298.87	19298.4	12918	14440.7	10624.6	6347.69	390.685	0	434.166	116.966	0	10255.1	104.23	238.206	101.462	12831	138.073	302.216	0	202.79	6565.65	115.392
308	258.996	42.8846	2003.36	2625.31	2516.58	2092.7	2130.22	2751.93	2502.26	9466.15	8349.33	5724.92	8410.55	6232.13	6517.45	13422.7	10877.5	8480.59	14180.6	9495.83	12853.6	19644.9	8874.51	10209.4	13502.7	9765.98	9085.06	8670.43	14505.7	7429.67	16403.5	4854.9	9456.09	1919.94	2573.79	1987.29	1861.75	3222.14	2010.08	3368.62	3746.58	2428	16059.5	2184.12	3001.41	2092.43	3936.65	1342.86	2828.21
309	259.122	241.725	2720.35	3463.36	3503.07	3794.07	3785.87	4170	3102.43	7665.29	11315.1	8198.99	9402.75	10249.4	4827.93	11439.4	14422.1	25334.3	17331.3	12567.8	20563.4	31225.6	7301.21	7695.65	7812.99	4818.12	13725.2	11695.8	37303.4	8677.98	20731.7	9926.36	6656.54	1988.06	4043.22	2766.65	2910.61	2310.68	4900.65	3298.09	2429.7	4297.72	32750.2	2121.56	2568.86	2741.44	1859.43	2281.38	3200.64
310	259.155	437.937	100407	101800	103523	108312	109582	106433	110613	228.236	507.533	490.531	262.176	525.9	4703.31	378.161	1259.31	109.32	5693.54	134.752	12933.8	21129.3	560.866	346.288	5710.43	104.954	736.301	137.507	31577.8	1751.73	67899	101.714	585.186	257.659	116.731	162.558	0	153.1	228.97	106.958	240.838	319.618	58997	0	109.745	6088.25	0	198.052	204.779
311	259.118	301.353	3813.83	4798.15	4032	5024.71	5452.76	4306.01	4135.08	500.39	621.213	114.499	1356.24	1099.87	228.002	750.352	542.041	554.424	1455.6	420.057	974.164	1102.67	788.821	359.107	706.405	208.514	1050.86	593.038	1563.7	368.518	1273.54	139.347	533.881	240.666	101.131	108.129	329.526	98.9933	0	219.84	156.661	105.135	1415.05	124.908	0	267.967	125.856	149.253	251.396
312	260.024	76.2598	6466	8087.01	6713.55	7503.21	7524.21	7859.03	6822.59	7001.19	9006.36	8614.45	12588.7	15053.3	8884.75	11424.4	13083.3	10629.6	41763.3	9853.66	37176.4	59112	12696	9539.19	9206.42	9580.42	15441.2	9325.52	67834.5	9592.87	34480.1	14248.1	6377	6670.63	5781.2	8886.49	7152.87	4525.12	10829.1	6116.9	5329.63	9059.38	48439.9	7586.72	6043.84	5088.38	8344.01	5704.29	5218.81
313	260.159	438.066	14981.9	15741.7	15751.5	14038	16519	14211.9	15972.6	102.358	116.905	0	118.939	113.246	0	215.009	103.072	246.463	136.382	127.933	446.743	0	0	0	0	0	236.102	0	3489.91	103.338	8553.43	0	0	0	106.131	0	0	0	0	123.45	0	0	379.983	0	0	0	0	0	0
314	260.982	41.5884	6573.68	6096.89	6511.35	7022.06	6500.28	8220.83	7040.11	14710.9	12341.5	11908.7	14607.3	12262.6	12648.4	16257.2	13969.6	14268.6	15652.3	15504.6	15605.1	25119.1	14205.9	16123.8	18874.9	14634.3	18545.1	14288.1	17018.1	12087	23239.2	10575.6	14100.5	6714.42	7377.25	6041.95	5464.64	6744.68	7272.81	6743.48	6576.64	6695.6	20547.8	6634.98	7774.32	7213.34	9725.43	7287.3	7573.17
315	261.045	239.916	3731.33	5913.05	4030.49	3459.13	3667.13	5364.36	5583.02	10593.8	12463.5	8644.57	13460.3	13784	9969.27	17197.6	14360.4	17332.3	35898.2	14191.5	36084.6	27836.8	13457.3	11487.1	14703.7	6039.72	18040.3	12936.3	32762.5	12791.2	20854.2	13026.3	8697.08	5597.47	6003.25	5594.75	6942.15	6108.62	6577.71	4950	3532.87	3147.81	36444.5	7248.04	6198.33	6535.97	6042.76	3644.71	5301.43
316	261.074	475.14	3928.17	4411.5	4897.41	4923.03	5147.54	4505.58	5195.71	4915.78	7183.99	771.403	6481.61	3701.75	5834.54	14027.9	14174.7	15815.7	10570.2	15681.1	32904.2	34482.4	10119.2	8570.36	18224.4	8306.92	15936.8	13678.4	24330.5	30011.2	32203	6484.5	13544.6	6266.33	7784.94	2922.16	6261.78	6385.95	8317.78	2128.73	6904.04	9443.82	29777.1	2358.33	6724.43	6759.5	2567.34	2146.06	6229.6
317	261.135	305.294	44390.5	41376.3	44058.8	43487.5	42538	42686.5	44050.8	790.982	843.907	511.445	494.374	613.069	609.46	388.369	1046.21	1482.76	561.797	368.045	698.305	1776.24	496.36	498.571	115.312	218.785	321.213	441.338	471.71	718.48	847.06	157.551	360.563	0	126.879	223.47	0	127.344	0	0	0	0	826.929	239.826	188.726	347.067	0	213.171	0
318	262.138	305.21	4755.25	5348.29	5232.22	5739.28	5858.39	5452.95	5774.99	0	0	0	0	0	0	138.405	0	0	7807.66	247.423	0	392.316	0	0	0	0	0	0	113.62	0	0	0	104.062	0	0	0	0	0	123.051	0	0	0	193.469	0	0	128.711	131.652	0	0
319	262.958	41.7579	3718.37	4021.61	1608.56	3161.57	4113.19	3794.81	5085.82	4058.67	5591.2	5473.05	6429.22	7663.77	5821.02	7017.63	6043.86	7369.72	9386.65	5467.76	6760.13	8048.53	5894.17	6897.81	5149.2	6342.47	7529.76	6091.65	7655.39	5261.94	8976.59	5436.77	5405.27	3470.35	4213.94	3456.93	3362.6	3545.14	2833.58	3268.26	2915.83	3577.88	6521.04	3351.2	3948.12	3798.14	2015.35	4075.11	3174.28
320	263.103	281.513	15966.5	15805.5	16101	17111.2	14876.2	15074.2	18680.4	83078.4	38380.8	16166.1	22339.4	22871.5	27177.8	126307	24164.4	12041.8	169739	39420.3	227525	30491.9	21554.1	75003.7	27242.8	5867.39	54762.1	47359.4	127774	64760.5	29803.1	10806.1	33925.4	23431.5	2411.2	8799.21	21721.3	38457.9	38120.4	40778.4	39368.8	44971.3	40341.6	7336.88	55938.8	15150.8	8524.81	28446.8	13814.3
321	264.107	281.68	2451.31	2273.65	2890.57	1884.92	2082.12	1804.48	2524.25	12665	5527.66	1791.66	3144.65	3818.97	3629.63	19890.1	3648.66	2124.23	25815.3	6441.95	33395.5	4291.37	3117.75	11381.8	3914.04	667.856	7690.76	7640.76	18623.1	9433.5	4327.51	1262.15	5122.06	3408.4	220.627	741.723	3351.18	5687.09	5975.71	5467.47	5398.49	6011.83	7093.82	1086.95	8470.29	1788.22	1117.43	3359.92	2052.52
322	264.987	60.7856	2612.61	2413.98	2682.59	2786.08	2708.66	2480.63	2485.42	8316.13	8235.82	2682.34	9393.69	8963.41	10260.2	11777.2	13184.8	16969.5	36135.3	10313	41520.4	62390.2	6461.44	8483.57	11756.7	7827.59	12539.6	8963.95	58330	10320.4	41866.1	5133.28	7728.41	2472.84	3513.6	2740.11	2981.67	3802.37	3445	2160.01	1498.89	2474.12	54376	4100.31	2626.19	2404.98	2869.88	2312.18	2498.29
323	265.148	633.51	137.054	0	0	0	499.074	0	104.34	38988.3	41440.4	50245.5	37121.1	67947.8	90381.2	37679.9	31477.1	35215.3	23610.3	27142.2	22952	23155.5	33653.4	29264.9	93838.2	25575.2	29705	30126.1	50935	24418.9	27460.2	24418.4	29453.5	191.664	0	275.304	0	0	254.758	0	104.124	232.966	30491.6	0	120.77	0	411.125	242.564	280.158
324	265.149	704.442	18763.7	18399.4	19289.3	18090.1	19322	18279.6	18727.4	1235.75	628.955	925.944	1106.63	1958.76	614.732	1178.18	619.939	2183.15	2311.19	996.874	3084.58	1437.07	1016.32	592.216	2513.9	705.848	924.162	465.079	1678.47	342.412	2625.41	444.67	1051.57	26382.1	22095.6	21090.9	27154.9	36382.3	29363.1	19910.9	17075.5	11486.6	3268.48	14741.7	22674.2	26621	45225.7	21947.1	15814.6
325	266.02	238.145	1242.72	1095.38	1272.75	1189.02	2367.39	819.434	1714.16	9933.12	11124.7	12394.7	11639.2	10612.2	13354.9	13374.5	10675.6	12173.8	15565.1	12358.1	11370.3	13404.6	13285.6	11281.3	12794.6	13579.3	12249.4	12665.7	14691.9	12472.6	15010.8	10923.4	13592.4	1219.39	1240.9	1412.85	1979.69	2440.38	1161.53	1844.41	2097.25	1191.97	11204.7	760.166	1343.7	1361.62	1087.62	1507.56	1193.22
326	266.805	41.0434	74721.2	77013.5	76496	77905.2	76233.6	78910.1	73752.7	100905	106230	96501.9	106391	107687	95908.2	115726	100621	105102	190579	102795	210090	193601	101286	101178	104405	93970.1	100070	94455	198291	93865.2	202908	95435.4	96411.1	77379.5	78622	78950.1	74537.7	72725	74132.6	73189.5	72761.3	75842.3	190583	76378.7	74093.4	90383.1	71819.1	69498.4	72655.7
327	267.124	549.866	58472.6	55824.1	56334.9	59740.7	56003.7	57718.6	58139.2	116980	83585.9	103819	98078.6	46003.2	95095.5	148789	161145	259581	440346	295406	1.22089e+06	561709	156763	184711	201621	58432.3	178707	109497	571824	425271	692026	94779	118111	67790.6	78262.2	79909.3	36981.4	74188.9	110814	40788.1	88129.5	86932.3	1.43088e+06	41757.8	61017.7	109605	34535.1	40020.4	98889.6
328	268.017	237.724	104.621	260.644	241.2	0	239.497	355.057	511.63	3256.27	3562.83	3772.4	3008.73	3594.59	4231.02	4624.71	3816.77	2828.08	4519.34	4076.03	3104.46	4465.65	4356.37	4456.06	4002.97	4504.56	4600.87	4035.11	4222.16	4985	4522.3	3585.24	4221.54	516.3	252.129	114.29	440.043	2698.66	130.033	203.756	231.481	134.633	2430.42	156.657	0	245.327	130.184	2462.78	0
329	268.127	549.773	9584.17	8190.07	8836.98	8499.3	10187.8	6739.15	9323.34	18842.6	12984.3	16022.2	15410.1	6759.7	16518.4	23379.2	24673.5	40200.4	69121.2	49265.5	186504	83313.8	23292.1	29650.1	32425.5	8503.95	28250.5	18075.9	87919.6	65631.6	105607	16043.7	16521.3	11123	12348.9	13740.6	5650.31	10514.5	16830.6	6262.46	12233.7	12667.4	212066	6452.97	8510.2	16718.8	5602.68	4407.75	15301.5
330	268.802	41.0623	119134	122978	123247	122886	126456	123816	126703	156945	167039	154789	165169	171665	156057	184227	163808	175795	307689	163463	339338	312924	161140	166906	169823	141526	166552	151774	312453	148259	324485	154392	157202	121429	126293	126480	120314	123515	123904	122543	114337	125911	306792	127782	121051	146410	125578	119232	120189
331	269.131	366.824	2017.51	2415.13	2441.31	3704.49	2602.47	2751.55	2219.63	3257.43	1314.79	10129.5	4171.19	3033.31	6477.76	3070.85	5527.34	5964.68	12784.3	2988.27	9517.61	15219.5	2685.33	4256.98	4612.81	1897.56	5963.96	2505.68	9702.37	3682.51	23046.8	4398.88	4401.07	281.923	2583.43	2126.21	966.23	644.696	1990.55	542.352	316.356	5175.25	25509.6	1931.56	2380.3	2545.32	1126.34	2367.54	1110.8
332	270.799	41.0434	77572.6	77430	77391.7	79262.1	81194.7	79464.9	80860.4	106603	107474	103771	111964	116568	100384	122778	107390	112429	197391	107572	208414	203324	105872	102381	110552	93298.2	104685	99449.1	198443	96256.8	205220	96538.3	101073	83644.9	82333.1	82074.9	82853.6	78247.2	77358.8	75430.8	73328.1	82024.3	201215	80081.3	81581	94643	73790.9	71179.2	75089.2
333	271.071	240.465	13357.1	13754.7	14863.3	15136.3	15222.4	16684.8	15343	3729.45	6839.34	4688.02	5535.57	6436.51	4932.48	6415.67	7211.31	8120.98	8940.67	6989.95	8961.11	11014.2	8062.83	5872.01	6562.32	4899.18	6653.95	7090.02	12302.4	6691.87	7328.46	3672.27	6691.26	15697.7	17452.3	13526.3	14574.1	14923.4	16363.3	13827.7	16253.1	13641.2	10736.1	15509.8	16986.9	16228.5	10824.9	12857.3	16058.4
334	271.155	457.877	6858.79	7804.73	7947.6	9021.13	7082	6923.55	7891.11	550.446	1295.17	1189.03	540.408	846.457	985.261	1043.25	1490.48	2217.99	3210.99	964.047	3681.3	3723.79	653.47	1270.6	1359.25	514.291	1294.18	595.805	6740.37	1581.86	13117.2	447.901	470.083	115.555	100.789	103.034	218.575	126.441	124.738	408.676	0	298.11	3274.61	285.043	0	362.777	116.792	2409.86	228.061
335	271.228	772.724	13090.7	14717.4	13251.8	14351.8	12382.9	14548	13745.6	60459	57482.2	42623.1	47854.8	68893	55335.3	73571.8	56164.8	78247.8	22929.1	69333.2	25211.9	20552.7	55485.8	89223	60288.5	38819.5	68588	57242.2	64761.4	56100	31897.8	47334.7	45114.4	24496.7	24103.1	23489	24699.2	23889.5	27194.6	24868.1	20644.5	27445.6	32970.9	22141	25038.9	29414.2	28348.9	24891.2	21207.8
336	271.228	693.093	7980.58	9260.12	8498.21	8877.34	7717.92	9453.27	8017.29	2539.09	2048.95	1554.68	1641.04	2766.42	964.4	1204.98	1949.66	1896.56	1414.47	2479.39	479.482	1320.13	1079.78	1258.92	2409.69	1114.01	891.374	1123.8	2608.53	1196.53	1856.66	1585.16	813.628	1795.32	1262.5	1093.57	1459.63	772.457	990.684	619.475	789.748	1018.07	1247.39	1062.17	1233.23	1762.76	1686.22	1225.26	1299.42
337	271.985	322.574	3808.99	4059.14	3583.5	3780.48	4662.88	4489.57	4281.89	25618.4	14145.4	2604.13	1921	12487.8	7432.47	10880.5	491.495	1288.42	21170.6	14980.4	23664	2154.58	3473.27	21627.6	2915.88	937.064	14740.3	13358.1	18764.8	15989.4	23496.6	2698.81	9734.01	13441.8	127.736	0	12659.3	14203.3	7883.65	9232.4	17513.6	6126.01	4446.42	4522.01	22106.2	4245.61	484.333	9096.27	2586.53
338	272.231	772.487	2528.6	2247.08	2310.35	1929.52	2236.31	2573.94	2130.61	9907.32	9971.65	7704.59	7631.29	11313.8	9802.88	12169.5	8944.91	13021	4291.23	11241.9	4087.61	3154.62	8730.66	15308.5	9601.54	6071.77	11403.4	10296.6	10240.3	9014.22	4853.2	7750.33	7223.35	4493.6	3693.38	4173.32	3819.9	4295.19	4184.07	4719.44	2521.64	4190.81	6161.92	3690.69	3707.98	5375.56	5013.79	4669.08	2279.12
339	272.796	41.1167	24628.5	26168.2	25571.9	24660.8	26274.8	24368.4	26641.5	32598	35278.6	32578.5	34082.8	36051.7	33666.7	40114.9	33801.6	36608.8	64412.4	35942.5	69611.2	64150	32296.8	35965.2	35579.7	30588.5	33795.6	33024.6	67137.3	30684.4	65587.2	29435.6	31070.4	26508.7	25622.3	25758	24935.3	25146.8	25033.5	25332.8	24499	28308.3	64443.1	25566.4	25745.5	30288.7	24733.7	23305.7	25099.3
340	273.173	472.672	1.13896e+06	1.14209e+06	1.15691e+06	1.16032e+06	1.1479e+06	1.16667e+06	1.15326e+06	3296.41	2796.92	1133.28	1101.98	2698.57	1198.68	1724.22	2670.5	8105.85	16092.5	4711.63	13371	24817.7	4278.48	1870.4	4803.77	3354	2613.85	1845.11	35454.1	2699.86	52910.9	2244.16	3728.35	1837.92	1468.59	1558.83	1756.26	1581.04	1008.3	1367.87	405.013	930.686	32090.5	840.472	242.313	981.822	1216.89	974.821	1340.45
341	274.089	43.2459	1602.25	2838.11	1900.74	2003.05	1900.27	1634.69	2087.01	3809.52	4333.49	5976.13	5450.47	5434.58	4384.55	4402.09	7980.88	8676.18	6236.92	6265.58	2888.35	9385.1	4070.21	6511.29	3607.63	2754.53	10373.8	6525.29	7484.61	5270.13	3426.99	6753.99	2413.35	850.196	2394.8	2484.13	2538.94	438.878	1904.61	2679.91	1509.49	2739.14	7646.96	1249.29	4108.97	2373.24	1845.38	1464.88	1193.75
342	274.175	472.453	174559	171493	173259	180751	181118	174056	182701	225.993	0	0	234.609	0	117.949	0	0	0	0	105.137	235.292	350.769	0	111.515	136.962	0	0	134.348	4472.83	0	7487.8	0	368.787	111.068	113.893	130.28	0	0	243.32	126.271	131.281	296.654	3219.79	227.238	0	0	323.589	0	0
343	274.794	40.5672	3984.57	3375.85	3919.79	4463.94	3169.23	3793.55	3723.24	4535.82	5059.74	5741.8	5497.81	4453.23	5611.55	5725.46	5478.26	5500.77	10371.4	5036.86	11941.8	11255.3	4900.48	5089.97	5363.51	4013.22	5319.15	6039.37	12115.2	5268.65	9635.07	5109.64	5153.29	3776.58	3230.03	3384.77	4353.92	3671.95	3861.34	3437.39	3902.12	4358.71	11118.9	4072.84	3806.55	4352.15	3627.68	3552.9	2823.57
344	275.15	341.144	23057.1	25902.8	27472	23532.7	24859.1	24537.8	23997.3	3912.28	4386.04	2466.03	444.459	3623.76	290.415	6128.06	309.872	4980.52	6214.79	6094.69	2694.18	11139	3896.88	4381.13	6703.13	3803.37	260.605	2127.53	5860.68	118.395	15109.2	3241.76	343.852	107.968	101.461	0	0	0	129.133	2026.27	0	0	14184.2	0	131.661	0	101.925	114.201	0
345	275.177	472.249	23604.2	24162.8	24044.5	25795.4	22607.1	22768.3	22807.2	0	0	0	0	149.919	0	0	0	0	0	0	115.37	0	0	0	133.615	0	0	103.888	113.215	0	0	102.797	136.649	99.037	0	0	104.137	0	0	0	0	0	110.73	0	0	0	0	0	102.641
346	276.016	74.006	3385.64	3822.87	3174.84	4136.2	3655.91	3494.64	3840.21	3123.71	4252.23	4365.97	4181.23	4392.21	2258.58	4131.77	3679.09	3896.44	3197.89	3835.49	1512.89	2861.78	4356.49	2323.55	4261.57	2738.16	3596.47	4940.37	2833.88	4420.11	2006.08	4837.17	3563.52	2644.69	4629.16	3907.48	5139.27	4770.85	4889.33	4512.41	3826.65	2250.31	2433.09	3757.77	4344.63	3176.3	2451.08	3261.21	3969.26
347	276.197	682.34	4433.97	4888.55	3740.7	4351.1	3837.61	4673.35	4145.83	8174.34	7390.65	7393.82	8371.26	7088.13	7677.27	8345.63	9987.08	8485.94	7573.41	8603.24	7614.33	6825.74	8362.36	8324.22	9183.65	9104.56	9865.52	10442.5	7861.35	9088.87	8346.38	7388.44	10691.1	6435.57	5440.76	5682.95	5983.89	4971.13	6409.13	5765.29	4753.89	5790.24	8578.96	4543.06	4657.77	5624.53	4906.57	4441.14	5560.7
348	276.153	342.556	3416.79	3971.01	3590.83	2918.66	2918.34	3250.69	4247.78	0	108.271	0	0	125.717	0	117.724	103.206	0	3216.53	0	3495.82	3130.14	0	0	130.203	0	0	0	3141.79	107.026	3911.34	103.094	109.373	0	0	0	229.5	0	139.06	0	0	0	4125.18	108.703	0	0	0	102.772	0
349	276.834	38.447	7955.82	9313.09	8084.73	8000.94	8961.42	8796.97	7725.84	17855.9	19483.9	17604.8	18545.3	20401.2	16418.8	23965.4	18269.8	21234.6	42963.3	19934.9	46337.5	48148.8	17470.2	20439.2	21486.8	16299.8	19046.6	18180.5	44849.2	17311.4	42625.4	15625.9	16626.1	9795.21	9304.63	10392.6	9162.96	8647.36	8691.32	9551.51	8668.36	9771.52	43905.2	8976.81	10263.7	11136	7833.51	6913.86	7777.5
350	277.217	774.024	27544.5	28836	26127	26688.4	25221.9	26132.3	29788.2	40163.1	52047.5	78725.2	48222.1	92346.9	106931	144563	64480.8	114342	28351	77131.7	31340.8	34020.8	52318.2	57163.6	46038.7	24382.8	32794.2	38597	13925.9	25690.4	64027.8	44226.7	45105.8	12360	19378.6	19027.4	11704.4	9407.96	11849.8	18520.8	6720.26	34457.2	17384.4	11685.6	16271.9	26291.5	31280.5	32826.5	9846.58
351	277.034	315.796	5936.87	6714.7	6670.36	7174.17	5984.69	5745.53	5914.49	4224.16	5559.24	6868.41	6245.51	6543.41	6420	12872	10830.7	11373.9	17507	14625	12982.4	18527.3	10345.5	6873.06	8812.62	11796.8	14547.2	7010.76	16194	8882.3	10438.7	5627.61	10918.3	7479.32	6599.64	5972.62	6665.89	6195.15	6508.72	8600.41	7112.33	7025.26	11007.6	7977.51	6339.81	6848.44	7451.78	6684.16	6843.45
352	278.221	774.055	4722.98	6052.48	5540.24	4829.32	5591.55	5269.76	5291.93	9116.09	9733.6	14557.5	9534.53	17626.9	23252	26356.5	12065.9	24441.7	5264.25	15917.6	6015.21	6764.63	10903.3	11399.3	10216	3982.51	5452.56	7891.89	2543.97	5171.2	11691.9	8088.79	9261.25	1936.04	4118.09	3189.54	2003.93	2180.74	1679.27	3313.77	1306.02	7344.65	3424.4	2215.12	3036	4491.78	6542.94	5628.71	1828.18
353	279.038	59.0979	19758.6	25545.5	23005.6	21870.8	23509.7	24244.8	23465.9	61749.7	58946.8	59956.4	58478.5	67453.4	46513.6	91062.2	63855.3	82176.6	125744	66848.4	143108	144652	55841.8	58291.3	72444.6	56568.6	65684	52685.7	209871	74114	146633	58091.7	47424.6	15094.7	24978.9	22720.7	22790.9	25574.5	22818	23414	21814.6	24109.3	137029	27438.4	26194.7	24654	18453.3	21298.2	25009.5
354	279.112	244.14	5534.43	6295.68	5924.6	6077.31	6191.74	5326.69	7190.35	10191.3	14545.4	6601.8	13762.7	13136.8	10774.2	21398.9	10566.1	10940.1	51648.5	12888.7	53244.9	29945.4	17116.3	11179.1	16832.8	5708.79	29646.4	9435.55	45328.3	16321.1	11351.8	18103.5	6636.11	4888.5	6694.16	3235.76	8337.47	5663.2	5351.61	4200.81	4251.16	7269.68	40204.8	8163.04	6977.69	6434.4	5006.12	1535.65	4404.14
355	279.233	811.407	168473	160269	170636	168608	167297	177894	172070	207410	241418	394376	267538	574778	610394	478693	392637	575889	160604	609162	168124	247748	294557	539260	388975	201415	470872	359616	171877	275509	419847	265409	529979	91677.6	142604	103664	109249	88170.3	94035.8	157187	56735.6	285652	137684	96259.2	110046	203965	280731	254907	72494.5
356	280.021	60.3503	2675.83	2320.7	2894.73	2451.37	2340.59	2664.61	2395.73	7328.49	7235.57	5857.76	6396.3	8044.97	5451.1	9897.92	6888.17	10685.4	14629.4	8090.73	17294.5	16407.4	6734.56	8554.84	8139.22	4958.01	7226.13	6199.09	22156.6	7291.41	17767.4	7111.44	6310.09	2200.78	2538.79	2078.56	3052.61	2616.45	2651.24	2681.33	2419.12	3206.24	15631.2	2395.04	2765.58	2808.64	2306.69	3292.14	3746.66
357	280.236	811.14	32639	32969.3	32714.8	33001.2	36205.9	35504.7	34769.9	42897.5	47572.8	78055.7	53900.6	109253	117253	98242.6	77599.8	114178	31300.2	118798	32729.8	46203.7	56203	106253	74982.6	36695.6	88236.6	67942.7	32918.2	53653.4	77005.9	48966.1	100823	18624.7	26841.1	20822.6	20887.8	17415.7	18027.3	31385	10142.9	52461.5	26637.3	18773.8	21012.2	39483.7	54024	47023.3	12673.2
358	281.036	44.7832	5418.48	8542.55	6576.04	5820.18	5865.19	5903.77	8459.24	18475.4	15034.7	13956.5	12702.8	21420.2	12333.9	27676.9	15994.2	19283.1	28290.1	15277.6	41039.4	41786.7	13049.7	18176.9	19372.4	13140.4	16696.4	12680.1	52983.1	22978.8	35135	15569.3	15220.3	3996.82	5360.8	5246.17	9114	5912.28	6510.7	5742.18	5952.71	7194.51	37439.2	6723.03	9078.5	5575.34	5131.36	5661.79	7821.79
359	281.118	404.971	13507.6	15102.7	15687.5	16072.4	15099.2	14296.8	14430.2	843.046	1755.86	1941.72	1921.05	1468.3	1915.61	2019.13	2327.24	1683.08	2760.79	2469.61	3675.41	3655.11	1703.15	1445.56	2994.15	1520.09	2210.19	1962.91	3473.88	2042.59	3008.87	1644.3	2260.28	1328.61	887.028	998.537	697.538	304.138	538.965	332.692	1300.75	214.003	22210	804.228	507.319	809.991	482.124	1669.92	136.334
360	281.249	854.472	100808	108334	115794	118209	118137	117280	116120	248079	234679	311517	228932	559683	574199	467458	343068	642273	101983	514444	125370	167308	321829	484456	369772	178985	277624	218975	95301.8	219364	334038	201169	443753	57723.4	77385.4	63836.5	85275.3	61326.5	54178.3	151213	36882.3	315440	94559.9	76421.8	47726.6	187408	302347	184369	62535.7
361	282.252	854.328	18539.5	20466.1	23907.7	21536	22506.2	22175.5	19859.8	48132.5	45007.7	63387.1	46085.5	111567	112845	93175.1	66967.7	125738	18058.7	98772.8	24136.5	32386	62981.9	95453.8	72747.1	37436.8	56247.3	42752.3	19316.3	41097	65302.3	41266.8	88578.9	11108.2	15298.7	12186.7	15540.6	10508.3	11103.1	28363	6700.37	62149.6	19130.7	14143.8	8815.51	37405.7	55239.1	35192.3	11330.5
362	282.89	42.5536	10478.2	9818.81	10349.4	9519.5	9392.92	10753.8	10000.6	13235.9	14562.4	12881.1	15908.8	16725.3	10231.3	16010.7	18829.3	20521.3	30067.1	16350.7	24070	25172.3	10646.5	13536.5	16348.6	10521.5	16698.2	13194.1	24969.4	18343.2	20685.8	12042.7	13366.4	8895.25	10382.7	11453.8	7163.9	9186.45	12840.5	9196.44	9190.06	9279.98	24802.5	7396.91	10432.9	8728.57	6408.16	9206.34	9406.81
363	283.114	403.918	6365.77	4791.46	4877.93	4522.4	4589.37	5204.2	5024.54	608.343	839.751	264.493	169.883	558.198	125.189	3916.94	3750	4728.78	2975.09	4726.09	11563.8	9907.78	325.395	377.092	2485.39	0	3571.21	933.126	16116	4139.09	10935.6	500.079	1128.8	133.793	449.072	299.185	294.675	365.168	597.537	0	806.588	687.514	63051.1	461.806	436.583	358.32	335.481	0	382.988
364	283.212	75.5548	4696.17	5136.89	2713.18	4579.18	4958.64	2555.37	2384.88	13824.5	16120.6	16738.5	16841.1	19747.7	3440.64	15702.3	12376.1	16449.1	20357.6	15451.6	20105.2	24098.6	17093	3304.35	12473.4	9941.95	26946.4	14700.2	24453	15091	15265.3	30947	3895.36	4113.24	3278.93	5954.15	5174.79	4200.54	5506.21	4909.03	4510.97	2511.43	20402.9	5104.86	4951.38	2360.71	2562.57	2244.45	5232.99
365	283.257	854.49	2137.39	1489.31	1308.99	1189.71	997.808	3717.81	1572.18	9435.83	8203.64	9750.63	8107.96	14168	15982.9	14943.7	10111.3	17966.8	3612.81	14462.5	4614.15	4187.59	10608.5	13295.2	10887.5	6301.93	8468.83	7988.65	3848.48	7754.12	8662.7	6815.42	11692.6	316.437	690.47	754.753	349.896	633.814	553.032	4464.96	751.027	10112.8	4634.15	297.888	498.194	5968.27	9692.82	814.788	658.975
366	283.944	41.626	1326.02	1769.16	1727.59	2081.22	2339.08	1931.66	1480.79	3170.87	2569.46	3124.92	2789.84	2418.08	1597.97	3468.52	3223.71	4322.95	3158.33	4043.97	3455.75	4007.7	2094.16	2336.86	2746.12	2230.91	3251.41	4321.96	5839.14	2846.88	5318.32	3273.16	2716.04	1731.97	1560.59	1176.57	893.383	1929.47	1822.24	1272.6	1011.67	1291.22	4800.1	1767.76	923.184	1654.08	1210.33	2091.88	1713.41
367	284.844	41.949	9165.53	8833.6	9206.34	9771.24	8848.04	10281.1	10088	14220.6	13418	12173.1	15255.5	15487.9	11131.9	13833	16266.3	15648.3	27498.3	15165.9	24807.6	22827.4	11390.2	12570	15582.9	11848.8	15336.8	12683.1	26176.9	15287	23281.6	12226.3	14237.6	8316.72	10996.2	9335.56	7174.4	7278.87	10504.2	8389.26	10209.3	9932.68	26082.5	7142.76	9837.49	9060.72	7409.34	8657.35	9855.16
368	285.151	486.67	1069.11	1113.9	1020.26	460.226	781.332	661.949	674.714	3545.38	3584.36	3086.95	4262.87	3071.83	3996.57	3725.34	3461.95	4523.98	3051.5	3413.82	4754.51	4646.57	4121.85	4770.08	3440.74	4077.12	3610.56	2542.03	4331.24	3850.91	7125.62	3361.55	5137.05	0	350.814	0	0	0	351.925	122.09	104.273	0	3033.3	118.179	0	109.901	113.076	0	109.95
369	286.847	38.9059	13839.8	15843.6	14354.5	15166.6	15850.7	15473.7	16661.5	28819.3	30534.8	28488.8	32441.9	33405.5	29362.2	33664.3	30901.5	32460.3	48372.7	33119	47904.5	93365.7	29805.1	30446.8	31133	28265	32426.8	27524.6	89887.2	29500.7	45863.1	28261.1	29255	17137.7	15905	16122	15820.6	14342.4	15810	14849.2	14926.7	17089.5	79781.1	15633.7	17561.9	20802.2	14506.6	12562.9	14280.3
370	287.187	507.603	53510.1	53152.6	51561.4	55941.2	53291	54434.4	53075.8	573.976	326.92	380.587	394.677	7338.48	831.217	512.636	356.444	970.039	756.869	632.37	1797.01	1160.6	244.81	690.329	356.846	229.921	622.619	795.708	3951.44	427.517	2926.31	449.867	284.039	0	0	0	0	0	348.911	235.744	219.418	121.712	1659.84	144.097	0	0	124.284	442.684	203.955
371	287.15	363.352	10459	9450.66	11059.8	10966.6	11065.4	11534.8	10878.9	106.709	317.637	286.915	329.848	812.557	217.152	232.682	0	449.339	1130.06	387.616	1387.81	1562.72	497.117	231.65	323.88	327.207	501.467	851.487	1725.24	939.402	1362.92	230.798	726.022	0	0	0	0	118.571	0	0	0	0	1087.15	0	0	124.075	0	0	218.223
372	288.061	230.166	2939.9	2932.02	3455.36	3702.29	3480.61	3105.12	3571.46	1981.04	2674.5	1409.36	2383.39	2331.92	1331.17	2592.77	3269.64	3890.78	4566.07	2879.17	4123.25	5353.5	2290.22	2017.03	1942.09	1200.27	2388.85	2804.04	6066.65	2539.05	4049.3	1318.75	2377.13	4186.07	4801.16	4005.68	4089.22	3500.68	4548.15	3249.52	3853.11	2812.82	4744.75	3741.42	3999.47	4086.54	2545.09	3100.23	3646.09
373	288.19	507.396	7273	8171.35	7141.14	8142.67	8287.95	9233.66	9553.21	0	0	0	0	2284.52	102.783	0	103.896	0	112.792	0	0	0	0	0	0	0	0	0	474.537	0	264.336	0	102.032	0	0	107.531	0	0	0	0	0	0	0	119.92	0	0	0	0	0
374	288.857	37.9601	12351.6	12539.3	12241.3	11595	12319.5	11786.5	12996.7	25427.2	26202.8	24781.1	25325.1	27422.4	25507.8	29736.9	28232.1	30633.5	35997.8	26419.3	37873.4	40343.5	22703.6	27127.6	26736.9	24644.2	28151.5	23780.5	42396.3	23812.1	37719.5	24121.1	24621.3	15428.8	14399.9	14076.7	12509.3	13945.7	13267.1	13556.1	13219.8	13444.9	38273.1	13838.5	16036	17409.4	14744.5	12057.3	12182.6
375	289.106	549.869	839.625	1676.45	1897.31	1372.56	1798.93	1661.06	1174.9	3188.04	2997.99	3042.41	2908.22	1367.4	3073.25	4766.57	5630	7235.42	13242.6	10129.7	25357.6	14122.6	5238.91	4719.75	6382.29	2075.61	6167.97	3784.71	14702.2	12465.9	19758.1	3123.24	3671.31	1830.23	2321.32	2516.16	892.854	1583.87	2643.29	974.706	2788.68	2744.65	36459.6	680.706	1572.79	3807.1	664.528	1275.28	3398
376	289.167	367.54	125122	125107	123859	130275	128241	130419	130911	0	0	129.039	0	103.772	0	0	0	0	0	0	0	0	0	0	0	0	0	0	123.267	0	0	0	0	0	0	0	0	0	0	0	0	0	0	0	0	3768.48	0	0	0
377	289.944	127.484	2000.75	2450.08	2442.09	2203.02	2850.97	2342.46	1919.78	2552.14	2838.26	2911.76	2192.58	3117.78	2453.81	4586.09	3025	4168.35	7641.24	3769.68	9953.52	5694.21	2357.34	1984.03	2638.15	2280.08	3946.85	2556.14	12855.7	2924.15	10887.9	1815.82	2933.1	2237.83	3197.27	2432.89	1716.65	1162.62	1859.44	1847.19	2373.18	1980.77	10538.4	2498.47	1494.9	3225.79	1076.27	1381.79	1921.44
378	289.897	273.402	2161.14	1989.5	2773.55	2664.13	2319.18	2325.75	2898.81	4661.83	7586.85	6423.4	9039.11	4614.18	3489.72	11304.7	10813.9	12073.5	12367.9	9590.42	11414.6	11778.7	4727.31	5035.26	6606.47	4291.05	8721.21	8062.84	6734.06	8795.06	11211.5	4618.88	4374.67	1384.66	2563.58	1976.82	3157.57	2316.76	3465.72	2715.68	1603.4	1151.66	12611.3	2670.17	2474.67	2450.23	2084.17	1389.77	2524.15
379	290.17	367.667	20100.3	20522.5	20076.3	20104.1	20970.4	19059	20147.1	0	0	0	0	0	0	0	0	0	0	0	0	125.914	0	0	0	0	0	0	0	0	0	0	0	0	0	0	129.961	0	0	0	0	0	0	0	0	0	0	0	0
380	290.877	38.1775	9175.66	9043.64	4769.16	9857.27	9252.38	9248.18	8308.47	7396.18	16051.2	8271.22	17272.3	18559.8	8329.54	21277.9	7961.24	10101.3	26790.7	15479.6	11425	28163.8	17507	17079.8	9810.88	12811.1	20801.1	18644.5	30778.4	7580.93	12263.4	7714.67	8384.14	7736.16	10017.2	9802.7	10922.7	4374.86	9673.04	5713.85	8759.97	11384.9	25049.8	8550.15	10420.1	5583.45	9783.16	8506.85	9036.6
381	292.072	43.2568	3739	4625.4	4234.56	6058.86	5691.26	6501.68	5737.97	32201.9	57601.5	37752	53106.3	55632.7	37828.2	42661.5	56507.9	85140.1	34594	55849.4	30681.8	37206.7	49748.4	60275.7	53437.2	28162.9	54141.8	52483	44222.9	55133.6	34518.7	45586.3	34954.7	9358.05	8464.93	7484.98	7984.96	4132.01	7338.87	6235.44	6234.29	4873.52	27971.1	9273.87	9016.78	12885.3	4956.14	5676.51	7410.24
382	291.896	272.784	2270.82	1208.32	2415.87	2043.58	2053.57	2777.74	3408.04	3918.24	5062.88	6675.02	4955.66	7702.99	4659.19	11028.7	9221.9	11371	10990	9288.11	11936.8	8492.13	4633.54	3156.96	3229.52	3733.69	8020.06	7176.95	9012.51	4295.45	10657.6	4663.9	6254.91	1330.22	2181.22	1223.31	2788.83	1716.45	1750.24	2057.9	2326.2	1731.71	10417.8	1940.81	1938.66	2171.92	2374.75	1463.13	1413.32
383	293.176	547.116	205929	206954	207249	211670	212485	208018	215982	530621	535979	534483	542679	549591	537599	544815	558382	553196	598466	551647	608703	633482	552394	540593	542885	539867	543232	547098	627418	543568	604210	531591	538280	217154	219178	217006	224153	215847	218462	219921	216243	225581	619071	212498	221544	222396	221291	215717	231065
384	293.098	263.279	954.786	1524.67	1900.57	1688.58	2072.6	1463.02	1730.29	2212.23	4068.55	3232.96	3422.86	3478.69	2689.41	4072.05	3942.98	8067.12	6977.49	4544.87	7201.66	10464.2	2127.46	2312.64	3039.23	2637.03	4006.34	3850.07	12374.2	3020.32	9441.58	3617.93	2520.31	854.88	2131.86	1559.92	679.24	559.4	1301.3	1186.55	1199.28	1228.87	11373.3	1129.28	1150.01	1607.07	687.205	2020.62	1716.94
385	294.07	43.6865	958.656	917.566	817.015	607.217	1225.37	1183.25	403.11	9585.39	18720.7	13299.8	18062.9	19048.6	12387.2	14546.5	17799.2	28629.7	11956.6	19695.4	5350.08	8009.8	17577.5	20551.6	17971.5	9641.82	16832.3	17847.2	8611.73	17633.6	5170.12	15365	11319.3	2519.32	2583.01	1827.67	1509.23	1395.81	1888.39	1463.68	799.379	1794.42	10278.6	1236.35	3294.75	3740.55	1776.44	1393.95	1139.82
386	294.18	547.138	38673.6	38119.5	39181.1	38733.7	40913.8	38691.8	40174.3	101027	99912.7	99557.8	100353	107137	100271	100259	102592	102410	109883	98498.6	117702	116808	105366	95426.3	100331	92132.3	98509.8	100568	115538	100625	113716	98656	98603.1	39263.8	40795.1	42993.5	39432.4	40683.9	37408.1	39051.3	40014	41539.2	116775	37467.3	41045	40472.9	41591.2	40365.8	41037
387	294.953	34.6522	4315.08	5831.56	5202.11	5580.66	4430.81	4145.19	4762.38	4580.03	7017.54	5364.59	6234.23	5112.54	7655.23	6794.69	9021.3	8079.62	8297.01	6213.51	10113.6	6869.03	6316.26	6818.07	8793.97	5034.12	7852.79	6371.99	6647.29	5896.28	7778.61	7706.74	7805.57	5487.45	7133.19	5119.09	4988.98	4978.21	3386.66	6658.68	4128.02	6993.72	9752.43	4773.62	6765.8	5794.96	5355.21	5317.51	5386.95
388	295.18	545.884	5673.5	5112.89	4929.79	5115.6	5339.04	4423.2	4908.27	13235.6	15351.3	14732.3	14185.2	14998.7	13261.8	14218.4	16502.4	15591.4	15694.7	12725.3	18522.8	17046.6	14229.8	14913.7	13951.3	12431.8	14292.1	15958	19424.2	15662.1	16792.3	13034.3	13037	4443.81	5337.94	6231.16	5938.88	4651.61	5760.17	5550.35	5366.52	5577.83	15209.8	6882.69	5321.52	5389.47	5892.44	5178.14	6813.04
389	295.161	589.062	3919.66	3673.19	4146.41	3649.7	4052.28	4855.54	5179.89	10319.6	9120.97	8383.06	9526.11	10327.7	9665.55	11045.5	11071.2	14067.3	22017.2	12032.6	20631.9	13264.8	8698.71	8734.36	10218.7	10800.3	12718.1	10901.7	31588	11247.2	15398.6	10446.1	10303.8	5205.85	4199.7	4594.7	4507.42	5094.98	4450.99	3852.16	4793.52	3919.76	12486.5	3879.47	4090.25	4851.24	4151.48	5237.26	4111.96
390	295.126	438.269	2071.92	2292.27	1809.62	2230.36	2424.78	2318.98	1592.2	543.312	569.687	744.427	115.279	775.272	906.149	737.367	320.447	347.064	5057.15	350.488	8627.2	6695.79	334.482	655.005	3522.22	110.099	887.457	218.539	10174.2	244.647	1600.78	733.18	627.73	128.396	0	120.97	0	0	0	0	110.441	298.08	5057.08	0	128.088	0	396.782	0	115.971
391	295.227	716.705	3881.02	4245.53	5488.67	4882.03	4014.32	4103.36	4475.47	6262.62	5126.27	7035.08	3315.86	21083.1	12549.1	6032.47	11140.7	12572	8576.31	14374.9	9715.06	14105.9	4766.85	7060.55	6857.47	3622.17	11370.2	5148.81	7200.03	5650.51	13785.7	4691.25	8776.21	2599.6	4130.85	4103.75	2480.48	1371.32	1505.84	4255.43	1781.7	7134.56	6977.89	1756.06	4219.43	2485.19	3820.31	4829.09	1950.03
392	295.228	661.182	3605.69	3262.26	3960.43	3666.81	3503.59	4737.19	5025	4089	2878.73	2988.24	2137.13	2856.95	5485.54	4746.91	4162.44	2376.1	14745.6	4969.07	32925.4	19887.6	2499.99	6068.99	1720.86	3413.5	4090.01	3413.03	15238.5	2912.07	43351.6	1364.35	3154.36	3410.26	3919.24	4927.4	3502.26	3681.59	4138.64	3671.83	3442.23	5588.78	18150	3127.73	2739.22	3573.43	5263.86	4756.73	3502.49
393	296.893	37.4949	17216.9	19159.7	17571.4	17948.9	19466	19236.4	19800.7	32920.8	31799	30611	32550.6	32244.8	30040.9	32177.1	33644.3	32594.7	28056	31898.3	30031	31639	31226.5	32996.3	35532.6	29272	31770.9	30812.8	34341.8	31814.4	30666.3	31297.6	29607.1	19000.5	20690.5	18951.4	17941.4	19325.6	18873.7	20066.3	17735.2	20198.2	32597.8	18222.2	20189.2	22502.8	18540.6	15873.3	19030
394	297.243	678.008	6573.18	7614.95	8215.59	8716.93	9042.64	8830.39	7786.87	19950.2	12220.2	13611.5	6672.66	29607.4	19634.3	16320.8	13149.4	16709.2	19625.7	23222.9	19334.6	32881.2	10340.3	16355.7	12841.1	9341.78	14631.1	7388.15	14248.8	9392.03	38177.1	6494.6	12768.5	4782.38	5329.07	3533.59	8061.28	4770.73	4867.45	7322.02	6780.65	14917.1	16448	3436.58	4865.92	10742.9	14134.5	10700.1	4247.08
395	297.239	759.401	14031.8	15076.7	19195.3	19957	14481.7	14881.1	19712.3	16161.3	9531.19	9576.65	6161.23	32167.2	16944.8	10860.3	17787.1	24030.5	5999.28	19083.4	7333.81	14880.9	14108.3	12901.5	12221.9	7885.33	13091.1	7578.12	14431	12828.8	9808.28	8563.49	14091.4	8241.2	10150.4	8661.84	8069.41	9748.22	7690.87	10755.7	8126.55	14790.6	7692.47	9243.21	9248.54	12155.2	17466.3	9643.96	10050.7
396	298.112	39.5678	2246.36	1602.59	2090.01	2715.62	2090.34	2322.73	2204.49	1779.07	5044.02	3971.42	3922.46	3668.94	2357.16	5221.67	5282.14	6007.38	5486.14	4345.01	3756.93	8363.58	3055.59	4519.31	2736.06	1954.99	5576.59	5043.55	8674.59	3166.59	11713.7	3618.59	1525.73	1674.99	2086.74	1872.26	2040.4	1180.2	1572.1	1992.42	1205.79	974.83	8107.54	1890.24	2915.85	2248.06	2853.38	2226.81	2325.08
397	298.888	37.5756	10426.3	11104.3	10896.2	10704.6	11444	12012.7	11028.1	19516.9	19847	19821.4	21114.3	21266.4	19353.8	22600.9	20845.4	22074.9	18977.9	19149.9	18995.2	20418.6	18312	21648.3	20054.9	17709.3	22047.2	19616.8	19168.8	19042.9	19768.4	20363.6	19914.2	12332.7	12018.6	13125.9	12971.9	12246.3	11314.4	12536.9	10417.7	13795.6	21487.9	10143.9	12447	15906.2	11009	10093.8	9790.5
398	299.109	371.754	5870	6054	5896.95	6076.71	6817.85	7006.86	7108.71	3107.05	7411.36	593.771	3378.05	8829.31	5463.2	6466.2	9253.86	6709.73	3222.52	6764.99	12425.9	22461.9	1109.08	4744.34	6282.63	3530.31	6693.21	3464.58	19112.7	1210.96	9460.72	4347.71	5107	0	145.189	221.745	126.244	122.313	0	0	0	0	10330	0	117.62	3408.46	119.739	215.855	0
399	299.259	839.265	1544.74	704.388	1195.54	201.481	1211.88	554.881	1117.52	21183.1	21739.3	15041.8	17318.4	26912	16174.1	22257.4	17279.6	28034.4	7483.58	18823.7	4762.67	4954.81	16394.9	30578.7	19791.2	15949.7	16618.1	17702.9	18827.8	17657.2	8086.21	16957.3	12755.9	4824.73	4746.27	5199.47	5377.37	4935.18	4701.52	4945.66	4156.43	6543.92	8035.58	3415.95	5787.57	5987.98	8329.41	6197.45	4321.21
400	299.26	771.024	22125.3	22620.8	23175.5	23366.1	24141.4	23659.8	22931.4	1395.99	1322.5	1319.44	513.736	1014.07	1169.58	1099.61	1302.58	2206.26	560.787	227.473	1110.32	477.391	988.446	2048.64	746.629	777.726	1430.84	1013.14	2607.94	837.782	724.464	1345.89	989.935	386.441	376.115	133.053	105.187	0	0	225.161	0	0	806.186	110.283	119.715	165.929	117.62	764.005	123.051
401	300.001	42.231	1241.4	2205.14	1076.63	1056.9	1704.02	1461.27	1700.03	3440.3	4794.11	3899.79	3989.7	5708.37	3422.1	6369.52	5376.45	5944.49	9795.98	5814	10933.4	12552	3903.46	4352.73	4080.28	4308.49	4612.22	4482.35	11650.7	6309.92	12365.6	4440.78	4774.88	1374.94	1826.41	1528.27	1385.21	1130.15	1451.6	1100.06	1440.35	1505.81	15775.8	1858.87	1547.79	1153.84	1214.36	1826.67	1017.24
402	300.924	38.1103	2029.88	3244.08	2327.49	2349.69	2391.23	2157.86	2857.32	5351.69	4608.61	5434.22	5403.91	2815.49	4674.52	6259.6	3581.2	4598.31	5165.55	5262.3	5754.61	10058.8	4666.41	5677.77	6587.02	4692.07	5433.23	5208.39	10646.4	6914.07	10868.5	5607.39	4643.61	1823.17	1991.31	1733.98	2248.84	2260.36	2139.68	3095.73	2106.75	2874.73	7683.9	3054.5	2458.01	2588.14	2209.86	1869.4	2393.16
403	301.203	541.291	95724.6	94363	89959.9	96552.3	100972	100892	94554.5	312.137	144.823	781.704	107.149	216.842	0	199.277	470.736	517.305	530.769	104.058	741.718	603.253	0	111.99	237.65	0	207.304	98.5483	1478.34	352.785	1143.06	0	132.005	231.155	0	0	0	104.04	119.389	108.532	0	0	743.616	113.772	99.9987	0	109.144	0	105.101
404	301.217	767.541	7529.55	7044.44	7196.97	7787.1	6650.75	7310.71	7087.04	6690.17	14893.7	5364.49	8181.61	16839.6	13752.7	25496.7	15579.3	43747.9	7393.21	42105.5	23941.7	18327.1	9034.29	19367.1	27790.4	6190.5	11990.6	12710.6	16509	43688	19247.1	8716.9	7954.13	3899.69	6840.75	5572	5161.64	4165.23	2520.52	5147.32	5994.51	8880.83	59579.4	2096.98	4715.46	8879.98	3159.42	3922.84	3128.29
405	302.206	541.227	16950	15361.8	15736.5	16769.2	17805	16618.7	16704.8	0	101.726	252.343	0	380.46	215.12	0	108.405	0	0	106.043	0	0	0	0	172.259	138.623	107.299	0	221.749	182.345	0	0	121.222	0	0	0	0	0	0	103.581	0	0	0	0	0	0	108.305	0	0
406	303.132	401.387	9276.74	9555.04	9304.56	9383.89	10139.2	10255.8	8674.3	1965.8	1252.46	340.98	1183.09	1385.15	1091.51	1903.27	2494.68	3889.49	6244.81	3102.95	5089.14	3089.15	1615.56	1544.54	2299.84	933.699	2452.67	1880.63	3651.3	13528.4	1357.67	1067.83	4291.4	1121.36	519.385	682.298	479.546	754.332	1065.99	472.726	674.824	585.413	2628.73	1065.45	642.487	1189.33	466.328	982.588	300.49
407	303.233	802.638	62704.7	62430.4	64047.1	62707.3	64973.8	61127.6	62863.9	82121.7	175026	97307.6	146178	239688	182914	175378	165178	363186	86645.8	147188	122964	138707	93370.5	220005	178474	121466	100078	170804	126719	178100	160629	112834	113241	30853.4	39811	46838.4	44156.7	34905.6	41858	71765.1	31156.4	72345.4	163224	59691.5	42928	56046.2	46060.1	74664.9	37770.4
408	303.922	43.0409	5366.53	4490.46	4410.35	5643.94	5435.53	4294.38	5059.3	936.195	2737.1	992.39	3353.76	3537.23	2121.56	3534.73	2705.16	3677.54	2161.83	3133.12	2532.64	1181.9	2195.29	2376.29	2204.61	2710.45	3257.74	1836.31	1949.8	2210	1632.95	1997.55	3848.02	4533.48	3985.64	4034.69	5129.59	6127.01	4253.5	4497.95	3897.46	4651.92	3767.39	4810.65	4982.95	4774.81	4105.31	4061.62	4762.83
409	304.236	802.638	12897.6	14034.5	12399.9	13024.2	13056.5	14427.1	13868.6	17458.8	38457.7	21848.7	34086.3	49820.2	40253.4	37211.8	34290.4	78838.8	17651.1	31933.9	25136.8	29229.8	20137.1	46152.4	37032.6	25337.2	20424.4	37799.7	27613.5	36530.6	35711.4	23606.2	24512.9	6660.51	8255.25	10136.6	8994.93	7822.44	9736.77	13781.7	6490.38	14517.2	33603.7	13128.4	8027.09	11875.9	10730.6	14396.8	8631.05
410	306.92	37.062	35023.9	35794.3	36913.1	33407.8	33269.1	35431.6	33998.6	49644.3	48305.5	49703.6	51006.4	49022.9	51302.8	46680.9	49669.9	46461.9	38727.1	49047.4	38779.6	35936.3	46429.4	48263.6	49366.8	51675	50638	47529	35199.3	49981.4	36003.1	53173.1	48498.7	35107.6	34332.7	36862.8	33964.1	36171.7	35200.3	34264.1	33011.6	35162.4	38942.8	37324.1	32418.2	35750.1	34220.7	33622.2	34522.7
411	307.081	474.851	3727.83	3073.52	3288.15	2711.08	2933.06	2864.8	3230.13	2429.19	4624.35	634.581	3349.15	1718.27	3432.02	8430.25	7538.54	9166.67	6239.68	8464.17	15591.7	18316.7	6181.43	4350.92	10526.8	4964.82	9853.24	7787.78	15427.1	14698.5	17400.5	2880.77	7592.21	3773.8	4739.41	2008.8	4576.51	3701.61	6501.76	1641.6	4795.81	6040.55	15457.7	1184.02	4821.58	5273.4	1609.65	757.099	3829.14
412	307.166	589.05	2926.08	2488.13	3876.14	3525.55	4215.53	2230.13	4232.61	6819.31	8772.66	5510.26	7340.79	9844.84	13132.8	7410.3	11653.3	11189.1	34441.9	15733.2	41250.9	16349.8	6487.66	8108.75	9353.24	8139.14	15117.4	14620.8	60028.1	15329.9	25004	6895.62	8260.44	5055.32	3537.97	2987.09	3082.87	2251.42	2323.33	2308.31	4635.01	3020.94	10998.3	2299.44	4619.18	4982.22	1951.89	3611.99	2628.98
413	308.093	46.473	1568.06	1488.53	1942.29	2964.05	2426.53	1244.6	2733.9	3294.97	6959.06	4498.46	4934.97	6094.39	4628.81	8188.28	4055.28	8496.1	5558.46	17491	5550.68	5917.85	4469.55	6187.04	3985.98	4904.26	7813.43	6139.5	7558.52	3891.33	9278.02	4198.46	3959.61	1515.49	1722.07	1061.66	1175.96	753.961	2457.55	2866.7	717.362	1074.37	6956.24	2744.55	2819.14	1547.38	1650.17	1272.46	1624.17
414	308.917	37.1563	12304.2	11610.8	11930.9	11900.7	10670.9	11241.9	11024.5	16886.9	16303.1	17517.3	16634	16553.9	17430.7	17007.8	16201.4	16550.3	15939.4	17976.7	14911	14745.3	15497.4	17166.2	16419.2	16000.3	15386.8	16388.1	14172.1	15155.3	12860.1	16816.8	16786.4	11703.9	12185.9	11493.8	11473.5	11577.2	11447.9	11917.1	11428.5	11351.1	13672.9	11958.2	11464.3	10912.6	10736.5	11887.6	11761
415	309.171	561.778	63053.9	66398.2	64185.8	66677.6	67242.1	64514.4	68960.5	185970	176234	165313	176831	178480	171566	176686	176533	179934	189797	178032	206258	194977	178344	174260	174760	168972	171841	179390	202777	180360	185349	182354	174404	71125.6	68085.5	69952	68404.8	65704.4	73242.9	69933.6	72291.6	67593.6	202447	66699.2	68516.7	71706.5	68369.3	64419.1	72699.4
416	309.148	472.315	28056.3	28931.4	29745.9	27863.7	28340	29473	27355.5	244.104	130.925	106.071	226.265	99.6304	762.9	410.927	692.807	216.584	242.902	522.387	1067.51	1228.17	891.756	454.259	242.698	472.923	631.957	367.164	1279.11	401.232	867.985	478.792	674.316	105.834	327.213	126.796	0	479.855	324.433	186.647	219.229	113.982	917.17	340.762	0	103.579	237.619	0	233.265
417	310.002	127.661	4923.15	4518.4	3599.1	4617.62	3807.89	3905.02	4245.55	2921.24	4199.38	4621.67	3798.19	3346.65	3265.54	4559.63	4149.75	4126.72	4672.52	3587.85	4262.35	4164.45	3536.1	4271.54	4061.52	3422.66	4683.13	4105.26	4928.62	3642.83	3578.53	4149.29	3803.93	3783.58	4912.58	4737.38	3997.9	4152.84	4348.01	3730.72	3870.73	4321.12	3687.07	3721.71	3319.09	4296.29	3924.84	4209.12	4800.3
418	310.174	561.926	11280.8	10284	11975.6	10525.1	11827.2	11099.8	12640.8	33559.8	31518.1	31332.5	35019	34112.6	31028.6	31691.7	33546.3	32791.4	32389	31744.7	41062.7	36724	34799.6	30684.6	33044.7	32232.7	32766.8	30296.5	39856.8	31682.5	32937.2	33994.3	34584.2	12891.4	10842.8	13705.9	12850	12430	11202.6	13812.4	11075.9	13658.3	38806.7	13736.4	12539.8	13134.7	12710.7	10268.6	13191.6
419	310.151	471.385	4254.61	4090.94	4220.52	5277.73	4625.12	4548.81	4094.1	104.234	115.806	0	212.761	0	164.28	0	0	0	0	0	130.762	490.317	136.087	106.802	128.871	132.77	0	211.813	360.904	0	0	0	233.06	1374.13	227.495	273.746	102.518	154.545	443.632	112.326	0	276.994	0	1004.43	295.313	0	544.621	309.946	622.531
420	311.14	329.007	46289.3	45512.7	49577.7	46779.3	44899.8	46651.8	47925.1	107035	54172.6	118862	172518	129585	110005	151257	163543	202777	359700	155585	268451	316796	117937	130472	179840	49574.7	55755.5	111419	406397	147785	236283	86710.6	230213	53993.5	59344.1	34502.9	56627.5	63560.3	57002.5	61372.3	39685.8	58428.5	259052	73448.9	52353.3	54742.9	51237.9	33735.5	74885.7
421	311.202	723.755	99992.7	104076	105108	103289	106280	103893	106640	87754.1	99086.9	100398	95225.4	101244	104411	101029	99857	92378.2	104496	98222.6	87120.3	96292.4	102572	97009.2	100301	102935	102323	107536	97491.2	101392	102531	85756.1	99756.4	86511	85888.4	82866.7	89675.3	91551.5	87100.9	91155.8	89025.2	96073.3	86526.1	91551.3	90278.8	87210	91814.3	90111.2	92534.3
422	311.222	648.735	12275.6	13087	12095	12722.4	11762.2	13052.6	12529.6	46663.3	35843.7	17528.8	19491	40450.2	59037	20281	72664.6	37391	115936	37964.2	199828	115907	23173.5	34084	32716.2	22410.7	53211.3	20895.5	147757	33771.7	179519	19124.3	42718.9	11838.3	6812.67	7340.03	11583.3	11502	9085.21	11195.9	11612.6	11281.1	150080	7534.61	12347	15789.9	11816.1	15587.9	7670.53
423	311.146	472.068	9653.37	8421.11	8976.29	9768.48	10352.3	8932.07	9977.11	233.089	118.271	424.656	0	419.991	469.946	200.587	172.667	240.108	417.034	356.113	580.409	1113.93	487.169	523.76	238.777	997.124	264.243	0	1200.3	241.677	824.109	104.678	145.074	0	99.2344	0	0	0	133.527	110.629	0	105.611	2091.56	350.362	240.356	110.361	0	118.771	339.215
424	311.963	369.742	19477.3	19796.8	17515.5	18412.8	17729.4	19042.2	20482.5	0	599.803	206.545	637.184	955.045	937.957	1480.42	121.39	358.808	0	432.334	539.302	109.571	678.406	581.23	1902.98	600.918	631.652	457.6	0	230.262	477.964	225.855	623.56	252.337	409.466	384.798	308.003	0	267.867	438.298	253.315	142.888	603.747	159.94	540.84	1002.55	536.433	458.911	3064.71
425	312.205	723.88	24916.7	23916.2	25188.7	23899.7	25471.8	23608.1	24718	21344.2	23535.9	21954.8	20320.1	21596.9	21877.3	21612.2	22588.9	22134.5	23419	23596.7	21563.9	21183.1	23706.9	24611.2	22536.1	23028.9	24552.2	24347.1	20521.9	24696.5	23981.3	19540.5	23350.7	18505.4	19663.3	20396.1	20424.6	19760.9	17915.5	19784.3	19840.3	20284.3	18912	20143.9	19648.4	19856.5	21780	20611.2	19455.5
426	312.143	329.045	9419.28	8952.75	9327.52	9520.58	9861.14	9777.36	9396.25	21151.7	11321.1	23160.3	35798.1	24232.3	21535.6	31545.4	34145	40784.4	72078.2	31621.6	51155.1	65235.9	24506.8	25874.7	34689.5	10166.8	10868.9	22263.6	83672.2	30691.9	47160.2	15905.1	45375.8	11246.8	11001.5	7723.63	10226.8	12734.6	11006.8	13058.5	8702.83	11037.5	53960.5	15028.5	9304.24	9969.87	11148	6598.32	13268.9
427	313.042	59.3188	3444.78	3339.78	2743.97	3372.66	2968.07	2060.78	3365.52	3640.79	2618.97	3503.55	6386.05	3097.28	2054.35	3661.32	3927.38	3279.12	7014.44	3820.75	2379.5	2015.01	1193.26	2521.26	4176.47	6122.72	1518.75	3862.85	3060.75	2838.49	12417.2	5807.79	2626.31	2558.41	2062.18	1898.54	708.469	1267.71	2060.32	1247.34	1187.73	2687.98	2734.69	1538.91	1204.79	831.982	1039.33	2081.51	2266.91
428	313.127	405.33	34182.8	36603.9	35063.2	36926	36214.2	34492.5	34252.1	3129.41	5648.09	1887.73	2779.83	6206.82	3418.26	4179.07	6366.4	5333.65	10169.5	4571.26	11507.4	14355.3	2444.58	3505.3	4000.2	2250.45	6261.28	2601.66	13847.3	3650.99	11124.5	3029.58	4897.29	773.862	1190.73	98.7782	1236.09	360.95	897.954	927.875	511.746	1230.2	9112.68	687.238	787.242	1964.04	589.567	1591.66	776.139
429	313.08	625.184	2647.56	2236.62	2255.84	1855.98	1871.42	1801.15	2335.58	22490.8	19758.6	22913	24175.3	24936.3	19577.6	22186.6	26151.4	29394.5	3521.64	25343.2	12215.1	3754.74	23948.9	33846.4	32798	17155	28280.1	16424.3	29340.1	24194.4	49970.2	21323.9	22241	261.412	0	579.433	402.24	0	2828.27	0	217.355	378.691	26792.8	127.923	0	6492.83	102.326	277.467	126.909
430	313.238	785.795	36153.6	32277.6	34496	30628.7	32138.9	36760.3	37921.7	3412.04	2267.01	10737.6	2467.94	4696.17	4474.83	2600.03	2393.26	4007.39	6353.25	10829.8	12283.9	3133.62	3591.15	18738.3	7475.64	2564.62	17615	6287.17	17745.4	15409.8	9438.33	8227.18	2575.45	3773.83	4160.12	1416.2	360.635	2007.22	600.538	166.718	2093.62	700.105	6453.89	703.887	8924.82	2614.48	283.459	2175.78	4260.61
431	313.96	369.363	10371.4	11990.8	11310.3	12026.2	11949.7	12353.5	13171.9	257.205	193.632	215.942	367.332	594.644	390.283	450.498	440.32	128.352	0	107.807	3380.78	3006.81	308.975	538.492	1499.46	496.789	247.607	303.089	0	115.036	466.367	237.3	634.226	375.422	433.398	347.23	0	204.625	247.081	221.978	461.743	220.745	956.463	220.981	258.86	1453.43	592.819	98.9345	2605.15
432	314.13	405.637	4963.42	6694.26	4794.51	4572.97	5979.27	4436.58	4752.37	762.272	1019.13	227.996	163.779	1326.95	332.972	739.673	833.467	987.714	1823.97	1388.04	1356.47	2536.69	160.131	506.376	831.71	224.424	1404.7	128.703	2957.96	494.208	1833.68	571.441	1164	119.156	145.52	0	0	0	0	0	108.392	213.827	1266.68	0	0	102.055	99.8059	99.9464	0
433	315.218	573.758	31222.7	32480	30112.1	32030.8	31786.7	32370.3	31147.3	100.118	111.396	0	127.599	316.16	125.805	128.024	226.626	810.492	1422.21	545.145	1031.13	820.362	274.591	221.31	322.934	108.501	246.813	225.617	2476.36	248.669	1504.68	108.023	116.528	130.311	0	116.243	0	0	0	0	0	0	419.833	0	0	232.584	0	0	113.493
434	315.191	285.564	5809.47	6789.78	7544.45	7427	7197.65	6611.83	7707.7	241.137	463.713	0	99.7882	99.9496	122.104	519.688	367.742	613.111	552.523	222.823	499.371	969.575	0	0	117.482	0	209.84	117.226	338.067	214.256	498.197	0	142.443	0	0	104.953	0	336.068	103.349	0	0	0	258.997	0	0	0	115.274	0	103.913
435	315.209	811.694	3862.3	4749.63	5213.03	4779.62	4153.41	4357.67	4343.92	15851.2	12776.5	21608.7	15548.9	31036.9	32571.7	26127.9	20545.5	28130.9	7667.03	31029.3	12296.8	11704.4	12913.7	25039.6	19952.4	8019.27	20118.9	14054.5	8108.22	10967.7	17422.9	15749.9	21903.3	1326.87	2789.77	2583.51	1624.99	1108.05	1778.3	2562.72	422.576	6226.28	5515.21	1450.6	1635.94	5678.24	7672.26	5904.61	814.302
436	316.949	35.7285	159723	164785	169691	170641	169568	168792	169783	200963	197116	202553	204130	193934	209894	188840	200394	189552	165799	203427	153473	165650	207134	210745	200324	214206	190829	203879	151937	199114	158965	204800	205792	161295	159765	165478	161388	169163	166659	162047	168936	162577	151910	171817	157368	151562	172852	171862	171528
437	317.225	854.886	0	3048.63	2412.89	3338.05	2959.78	2731.5	3266.24	14219.8	10079	14959.1	8735.46	24013.7	24015.1	19154.5	15663.8	26777.7	2222.13	22550.3	5477.21	5747.89	12216.9	19835.6	13478.8	5341.16	11498.1	7597.53	2133.26	7840.38	12567.8	9518.83	16405.6	0	0	0	0	0	0	3253.07	0	6858.78	2997.78	0	0	4838.95	7589.08	4063.55	0
438	317.953	35.9074	8883.35	9091.82	9302.2	9041.91	10817.6	9693.12	10855.8	10829.5	19567.3	12666	11883.3	21204.6	12812.9	20770.8	13473.7	22759.2	20674.1	20495.5	24745.8	29976.9	11879.1	13012.8	12000.2	11799.1	21041.6	20944.8	35965.3	17292	26307.3	12210.5	11163.6	10126.7	10341.6	10041	8888.47	10757	9901.99	9986.91	10687.6	9248.4	20833.7	9297.47	9782.16	9366.78	9932.08	9886.39	10197.3
439	318.948	37.9286	6233.81	6479.25	6977.53	6576.68	6774.2	6741.44	5816.24	8759.18	8647.46	9097.64	8074.42	8034.95	9184.68	8935.71	8202.71	8785.44	10367.2	8115.57	8670.09	11102.5	8143.95	8501.9	7999.35	9032.39	9669.29	8607.71	14742.9	8192.97	10183.3	7950.63	7995.47	5999.99	6542.78	6333.09	6349.24	5689.89	5967.93	6824.53	6069.78	6591.97	10681.5	5478.9	6542.9	6821.25	7248.86	7220.51	7239.82
440	319.231	685.731	10989.9	10331.1	11237.4	12157.9	10268.7	11667.6	10683.6	10422.4	17936.7	7573.62	22951.5	23770.3	24519.7	20839.2	26267.2	18699.4	19848.9	11920.6	58139	37446.3	5451.31	20631.5	15304.6	17841.9	9617.03	44985.6	28751	36991.4	31113.1	17601.2	5031.79	1853.3	3627.73	6727.88	11212.7	5886.73	7315.66	11839.8	2416.72	15266.4	35171.1	21768.6	2348	2825.47	4495.84	20953.7	5525.82
441	320.927	40.6995	3162.93	3195.45	3161.09	3499.08	3100.86	3847.28	3000.52	2941.62	4102.35	4569.25	3263	3950.13	2457.39	4286.37	4808.8	4674.19	6742.47	3530.11	4011.12	5950.75	3313.59	3460.08	2795.93	4058.68	5852.26	5014.83	6661.19	3568.85	6973.25	3154.36	3310.7	3731.68	5243.65	3351.26	3237.79	2436.58	2553.61	2662.23	3458.84	3252.26	6052.69	2055.42	5034.57	3518.19	3649.04	3588.61	3338.03
442	321.205	795.875	2182.03	2912.76	2154.77	3113.49	2365.84	2984.34	3318.77	2125.2	3375.2	4211.91	2006.29	4043.27	4689.72	3814.63	3969.92	5221.18	998.256	3550.64	1230.83	2113.3	1927.27	5005.42	3525.44	1635.93	1875.17	2138.61	864.123	1850.79	8274.79	6876.51	4493.13	964.546	1115.03	2060.78	3108.82	1248.57	694.771	1857.21	192.226	2990.37	2104.16	2056.72	128.922	2166.55	6407.93	2842.56	878.361
443	321.151	489.027	1318.77	1759.3	2009.36	1519.73	1245.83	717.953	1687.59	32174	10851.2	34444.6	15288.3	25454.7	11648.1	16179.7	9431.13	22034.4	57788.5	13226.4	50314.4	40314.9	6067.53	13342.9	21564.8	19480.7	19016.6	10096.9	42871.7	14117.9	30259.3	13786.2	12835.4	806.207	1762.52	4170.52	528.54	1287.67	1661.87	558.874	509.783	221.934	21906.7	782.429	560.899	887.455	1449.59	2200.19	1454.59
444	322.949	41.018	2094.56	1897.01	2429.55	2092.29	2486.1	1735.58	2010.46	6084.43	2736.74	5725.67	3123.24	5887.2	4968.32	5213.21	4066.58	4013.03	10306.4	7997.69	8063.87	9811.44	1943.48	7068.78	24389.6	6665.7	6169.7	5268.84	9235.39	3863.4	5947.49	6923.99	3130.28	2101.65	2383.07	1696.88	1817.41	2169.17	1987.09	2565.9	2486.77	2040.18	6346.21	2146.69	2848.43	1859.89	2127.74	1873.87	2405.16
445	323.22	832.721	5415.25	5418.98	5105.43	5367.88	5398.22	6307.6	6883.92	8662.22	9832.45	13427.8	8857.51	13502.4	14367.5	10959.1	10138.4	16465.5	1574	12312.3	1393.9	3533.22	10142.4	19782.5	12192.4	8523.6	9517.05	9041.81	5660.88	8922.28	8535.16	6987.11	15089.2	4475.53	5333.72	5652.73	5705.98	4909.4	3095.85	6831.22	4618.71	9408.36	2967.71	4504.22	4591.83	6252.91	8469.22	5155.57	4450.71
446	323.906	237.28	116.012	281.602	0	130.325	546.551	0	116.483	10285.7	9414.09	12449.4	10023.7	9583.63	11446.1	12614.2	10168.3	8732.85	13355	9192.84	13755.1	11558.9	10190.2	9404.43	9965.94	9919.7	10262.7	9697.09	11168.3	8742.48	12214.5	9849.5	9874.4	129.777	560.472	228.131	338.409	0	0	366.396	0	384.19	11576.3	216.792	0	475.63	138.948	0	137.782
447	324.07	475.144	1213.12	2022.12	1183.3	2000.04	1593.5	1090.95	1114.51	1878.91	3147.64	0	3122.47	1279.87	1410.66	6144.34	5598.22	4868.5	3783.67	5477.23	11450.3	11958.5	3149.74	2935.85	6196.73	2820.77	5385.57	4585.14	8714.31	11384.2	11918.6	2555.55	4779.12	1303.58	5055.35	2601.58	1107.99	1319.19	5027.6	400.536	1663.11	2231.95	10158.8	2144.04	4716.55	4034.75	4654.17	169.738	2265.53
448	324.766	40.9337	18971	18521.6	20038.7	18909.9	20275.9	19415.9	19819	22130.3	24086.8	22682	25486.4	26456.1	22753.6	26637.7	23393.8	24779.8	45422.9	24340.1	46044.4	45310.8	22699.5	23906.4	26098	20484.3	23336.2	22132.9	44259.3	21718.3	44355.6	22727.6	23833.1	20363.7	19647.7	20072.3	20906.4	18769.2	18938.4	18261.8	18697	20790.9	45197.3	18546	18940.9	22410.5	17705	18414.4	17780
449	325.142	367.923	5452.22	5203.7	4060.34	5420.08	4313.8	5856.64	6098.85	102.039	128.802	111.196	102.33	225.643	99.5521	122.536	0	0	450.336	0	372.45	135.399	104.505	0	0	248.759	0	0	348.245	398.169	413.505	113.562	0	0	0	0	0	208.411	0	135.478	103.74	0	118.799	0	0	0	114.343	0	318.475
450	325.184	749.743	1056.85	479.125	487.441	625.014	833.649	621.151	1037.2	54859.9	67682.4	55445.4	48484.2	86711.5	80961.1	53409.6	13685.1	28349.5	9442.85	37761.3	20696.5	26237.9	44860.5	42913.1	75268.1	62154.9	32525	23695.9	167558	18586.6	23377.9	36742	29843.6	990.127	719.789	849.399	222.28	568.142	331.353	567.489	254.636	231.339	22364.8	611.55	620.647	784.201	629.902	114.738	355.865
451	325.861	289.32	3929.64	2647.72	5044.5	3711.01	3121.58	3114.52	2716.72	6460.36	7309.39	6417.06	6485.15	6920.66	6352.09	2347.97	6716.2	7509.81	6601.07	7492.21	6098.44	6009.73	6419.44	6242.56	6244.01	6820.06	6968.42	7334.96	6022.75	6086.99	7253.59	5539.94	8071.51	2692.79	4605.29	3897.97	2352.25	4068.02	3380.2	2621.86	2532.61	3596.09	5730.79	2461.76	4350.26	3817.09	2718.43	3166.55	3783.49
452	325.902	236.882	694.149	205.521	673.756	575.78	323.38	278.211	381.683	9787.37	9163.13	9878.14	9611.33	10251.9	10357.7	10730.5	8993.35	8178.44	11708.5	9911.81	14731.7	10999.2	9110.19	8476.76	8888.61	9866.52	9017.91	9548.43	9341.2	8346.37	11441.9	10444	9388.61	393.797	102.992	349.478	237.853	0	110.284	263.608	260.945	522.577	10834.2	119.962	735.199	334.63	235.425	221.696	112.07
453	326.763	40.9884	36748.3	39622.3	38046.2	39881.9	38533.3	36526.2	39847.5	44950	46004.6	45888.2	49048.2	48260.3	43990.3	52178.3	46362.5	49584.1	85128.6	45068.4	94760.5	88114.6	44489.9	48590.3	49631.3	42800.5	46812.1	44712	85713.5	44639.7	86795.3	42478.3	43886.2	39199	40025.5	40574.6	37209.4	39526.9	39484.2	38365.2	37508.3	38376.6	87967.8	40999.8	38738	45071.7	35877.4	34188.8	37850.2
454	327.182	494.877	5370.01	4790.85	4290.82	4943.8	5911.12	4827.11	5881.29	23679.4	25757	20882.8	22104.3	26010.1	23935.5	25807	27495	26746.5	31521.3	23468.9	38030.4	35558.7	24223.3	22577	24630.9	23760.6	23920	24657.5	36855.1	22945.8	27407.8	24728.7	20244.9	4422.13	5246.6	5216	4695.03	5539.09	5240.33	5174.91	5183.77	6852.82	34140.2	5440.61	5863.74	5296.59	5397.35	4712.38	5354.92
455	327.143	437.944	5197.87	5749.82	6326.91	6996.65	5261.52	5597.41	6050.54	547.626	831.747	476.623	979.199	222.596	389.305	611.863	228.068	491.855	638.665	411.537	478.341	713.95	712.084	561.469	112.713	402.199	711.571	356.192	2124.02	655.948	1366.51	686.388	990.499	0	109.742	233.426	0	0	220.629	99.7467	0	120.935	601.989	0	0	0	0	0	0
456	327.229	790.676	67054.2	63263.6	62114.1	63100	65213.8	64128.3	67586.4	55431.9	90117	55776.6	74033.1	114349	106258	154630	136763	262153	47046.9	338336	81357.7	109037	117215	149548	146488	71047.9	101272	72701	94694.9	227748	95395.5	74192.9	110631	38023	59027.2	34793.6	46345.4	43265.2	30185	54586.5	37512.5	97300.9	177860	34866	53524.9	75007.7	56767.5	42551.4	49579.5
457	327.859	290.459	3013.73	3414.06	2842.86	3866.26	2670.56	3438.79	2410.25	5634.27	6370.04	7054.36	5953.43	7575.74	7190.09	7442.84	6713.76	6242.42	7403.01	6981.01	6414.46	6113.64	7146.87	7280.82	8327.68	5894.36	7858.03	6546.32	7159.24	6847.74	6394.38	5254.29	6225.72	4498.85	3236.46	2855.85	3353.63	3996.67	3268.15	2586.1	2321.65	3040.77	4418.39	1506.18	3906.04	2821.72	2478.16	2543.2	2932.17
458	327.94	255.809	2583.97	2891.6	3298.29	2371.51	3385.82	3048.14	3199.77	3251.5	3052.4	1611.87	3815.7	3434.06	3345.34	3530.37	3406.69	3226.03	4221.91	3050.63	4777.89	3992.01	3054.89	3804.41	2977.58	3192.74	3689.73	2992.11	3050.64	3099.38	4797.45	3406.83	1709.1	731.526	909.968	1829.42	468.785	1202.68	1735.38	1348.24	146.969	1019.62	3340.52	919.946	387.22	951.987	628.335	703.439	1085.12
459	328.232	790.676	16331.3	15926.2	16887.3	15277.9	14499.1	14345.9	15114.7	12775.9	21691.6	14865.8	17101.2	28750.2	24011.1	40895.2	33526.4	62827.2	12186.3	81736.6	19858.1	24107.2	28056.6	35423.6	36879.9	18134	24406.4	18449.2	23101.9	53249.3	24453.4	16975.4	26809.1	8446.03	12636.5	8479.54	11484.3	9236.24	7492.86	13542.6	8002.68	23431.6	41285.9	8308.54	13093.5	17659.5	13248.8	8903.08	12484
460	328.758	41.0066	27495.2	29117.8	30800.8	28652.8	28997.5	29694.2	30186.2	34999	37760	36340.3	38177.5	38039.2	34978.7	39729.8	37781.6	37566.7	67344.9	35729.6	77397.4	69686	38469.2	38552.6	36895	32729.1	37421.9	35202	69786.7	32803.4	69954.9	37304.7	35732.1	29518.2	31007.7	29841.5	29870.9	30972.6	29605.6	29104.5	27834.5	30577.1	65770.2	32412.1	29388.3	34653.9	28190.3	29249.3	30336.6
461	328.958	239.446	103.052	271.577	203.108	0	117.345	121.321	192.029	5997.12	5620.91	4111.82	5577.66	6396.88	3498.87	6095.78	6850.2	9827.85	9629.9	5976.58	11177.6	10279.2	5775.46	4953.94	5945.51	3515.92	4854.29	6407.86	10149.6	5601.79	7954.58	4823.49	6015.44	140.858	113.47	140.359	460.236	238.451	342.931	111.298	159.211	99.4991	11189.8	0	112.038	112.693	111.409	224.334	116.433
462	329.158	546.608	12324.3	6171.86	11571.5	11432.4	4772	5667.09	6341.7	78631.4	76528.9	68579.2	71867.5	77608.2	67604.7	73847.5	74022.5	76264.5	77072.6	69866.4	85742.8	73676.5	69860.6	72457.2	71463.6	65946.8	66212	62605	71621	60328.7	75289.5	78607.4	64969	7213.48	7369.21	6207.14	8988.64	5939.38	11162.9	7456.95	6572.44	9633.26	87942.2	8388.2	8679.26	10700.2	7865.55	8848.88	6638.8
463	329.248	812.598	10462.7	11694.7	10035.5	10138.3	12240.5	12381.5	12556.1	12810.9	24478.1	21504.3	24724.7	59515.9	51742.7	51655.5	42110.2	93509.2	13093.7	86819.7	12923.5	23535.7	20751.5	59958.5	54852.9	17297.8	26362.4	25750.9	14881.5	35941.6	41745.3	16038.8	37363	3816.39	7778.8	6593.58	5528.55	6786.7	3249.64	10463.2	2432.41	20926.1	23507.1	4083.75	5347.63	11615.8	12346.8	14177.1	4842.7
464	329.234	609.006	9048.06	9060.12	8518.47	8911.17	9205.53	9851.06	9541.75	1602.51	1989.07	1241.45	1538.6	1999.85	1827.66	906.668	1159.26	2281.73	3977.06	2261.68	5059.57	3703.14	1321.64	1358.78	2038.25	1201.23	1774.22	1740.5	5827.35	1338.22	5052.7	4791.95	1018.15	223.889	130.388	0	0	104.278	0	0	0	0	4280.61	493.356	255.45	126.761	272.125	246.169	215.415
465	330.117	405.488	5221.03	5530.46	5973.91	4950.91	5592.91	6268.26	5180.53	107.553	0	140.976	0	0	0	122.226	0	0	6088.61	231.507	209.678	0	0	0	0	112.337	0	132.38	2304.22	110.356	610.559	112.543	187.677	0	0	0	0	0	0	0	236.786	114.294	0	0	0	0	0	128.145	109.744
466	330.157	546.57	274.039	766.232	415.483	634.051	532.25	547.717	953.069	14391.6	14072.8	13007	13429.8	13836.2	12772.1	11941.2	14998.8	13777.3	13713.3	11628	17311.2	14150.5	11826.5	13692.2	12967.6	12816	12402.6	11852	13509.9	10842.6	13856.3	12447.7	11394	919.201	1122.71	963.139	661.353	892.633	1034.86	274.097	851.778	968.58	16317.1	1026.48	655.039	694.841	372.574	858.062	419.17
467	330.755	40.8636	12204	12133.3	13433.6	12658.1	11703.9	12072.4	12532.2	16283.7	17520	15239.2	16512.9	16643.4	14420.8	17782.2	15472.6	14264	31648.6	15316.3	33154.1	29562.6	14822.2	16577.1	15940.5	14163.2	15318.6	14183.3	29391.3	13945.7	29846.4	15114.2	14331.1	12170.1	11471.7	12381.4	12884.5	12327.6	12551.1	13203.9	10921.6	12998	28517.7	12509.2	13360.7	14889.4	12223.7	10856.9	11961.6
468	330.952	239.38	0	210.293	133.371	102.212	229.782	0	0	3341.33	4216.82	2071.39	3235.73	3420.09	1825.96	5170.86	4417.12	5305.33	6424.78	3052.67	7396.71	5553.76	3858.3	3209.27	3861.71	2738.06	3759.67	4567.77	6330.33	3401.49	8472.63	2504.73	3486.11	101.102	278.414	213.788	0	680.661	466.808	0	0	102.598	7353.96	219.262	0	240.996	0	100.575	112.601
469	331.158	469.421	10322.7	9096.26	10726.6	10378.3	6399.8	9845.36	10296.6	615.136	118.729	430.215	550.922	348.711	450.013	5257.59	1682.5	1951.6	5512.83	11287.5	4623.93	7251.51	719.942	627.042	5027.61	137.359	8528.54	816.638	2471.84	7083.87	764.524	387.255	679.895	619.742	132.402	886.546	736.609	4600.23	2691.18	1147.66	381.157	242.379	16734.2	361.276	0	105.585	951.477	238.606	1176.76
470	331.146	411.65	3117.67	10329.1	11998.5	7806.77	7424.26	9382.39	9927.98	7708.55	20636.8	4654.04	9795.82	19672.2	10763.7	13053.3	23810.1	20254.3	24063.9	16756.4	3635.23	87478.8	9512.68	24260.5	12697.6	8423.77	19710.7	10665.8	44899	10047.2	41226.5	8864.22	12257.9	1907.91	3730.56	2631.25	4171.62	3788.84	3948.08	2252.06	3287.07	4865.16	27337.4	1600.32	2252.85	11014.2	2956.91	5051.57	1790.14
471	331.264	844.371	2883.73	2444.46	2483.37	2917.94	2601.25	2987.52	2790.07	4222.94	6634.46	7347.69	7049.48	20095.9	17784.6	9484.76	7948.97	28450.2	3007.02	15743.5	2539.4	3418.66	3451.07	18085.7	12468.3	3737.76	4656.83	6164.95	2245.03	6844.33	6005.44	4231.93	9276.72	574.091	603.485	1558.61	1411.01	789.852	369.811	4182.16	668.29	8934.67	2670.89	718.17	551.554	4006.39	4398.69	5123.01	1032.76
472	332.86	37.2604	6661.61	6356.01	5976.52	6430.78	5688.45	4128.93	6213.27	3178.74	6690.87	3385.95	4065.33	4247.18	4236.07	2963.4	6066.66	5137.99	7173.08	3773.12	4642.14	7724.45	5689.8	6012.26	3331.5	4180.06	4218.84	5346.4	5765.11	5729.38	7223.43	4773.49	3960.98	6110.55	6433.91	5953.59	5530.79	5715.33	5860.16	6351.12	6483.92	5954.96	4079.79	6486.94	5770.24	5661.14	6878.36	5075.19	3041.81
473	333.097	63.5372	4199.18	4249.12	3399.19	4146.35	4463.85	3449.69	4149.18	9451.49	10021.9	8771.82	8850.65	11449.7	6872.36	17055.2	11682.2	14176.2	25348.2	11093.6	31039.1	30215	9260.86	10638.8	14338	11027.1	12520.8	9224.32	42370.1	13497.5	28677	8109.8	5938.74	3460.15	3806.07	3650.42	3524.99	4706.98	5047.22	4917.59	4115.78	5482.93	27988.6	6493.11	5017.11	4642.4	3854.63	3512.42	4504.51
474	335.051	58.9802	139153	136133	127602	137947	136117	137283	136495	235750	247237	250252	350004	377316	153436	306077	444896	533856	1.06105e+06	329971	995263	1.75827e+06	147364	160009	349497	150826	389241	277803	1.34483e+06	470363	1.34857e+06	213384	240998	112559	126251	172939	61908.7	138589	221130	108024	102752	135361	1.027e+06	84203.8	110308	96500.4	68726	133788	112309
475	336.052	58.9846	18722.9	18590	17197.5	17983.7	17357.7	17809.3	18013.5	31837.6	31607.7	33872.6	44290.3	50811.7	19453.5	42488.1	61626.4	71029.5	142096	42932.3	132728	231661	19356	22258.3	49230.4	19854.9	53103.3	35340	181440	64117	178781	28233	30527.2	14453.9	17883.4	22366.7	8685.47	19098.6	32752.5	14850.5	13978.8	18137.9	139393	10983.7	16735.9	13764.2	9079.27	17614.9	16985
476	337.051	59.2158	3157.01	3464.54	2723.35	3577.76	3311.24	2429.86	2910.9	4611.43	6015.72	4222.42	8294.86	6824.37	3256.44	7520.09	9768.64	10895.9	25097.8	7382.56	25585.2	43153.7	3976.45	3747.17	6745.41	3500.35	8454.48	6081.33	35242.9	10592.7	33802.3	4746.03	5181.59	2669.94	3064.25	3253.97	1429.83	3304.23	5014.32	2833.75	1903.22	3042.65	26133	1425.42	2523.65	2757.17	1826.47	2461.8	2691.54
477	337.192	811.217	2966.83	3241.19	3905.54	3364.72	2134.35	2991.33	3231.68	15025	15297.5	19842.4	15240.8	29011.4	29558.1	21570.5	11081.9	13581.5	5117.51	13343.8	5361.09	6809.15	9419.01	14240.8	19143	13791.2	12953.9	9571.19	14295	8348.75	9759.49	12098.4	11778.4	2340.15	2219.89	2420.88	2547.77	1788.71	2097.18	3174.16	1301.12	4858.78	4523.8	2628.01	2616.32	4525.42	4831.52	4579.95	2342.96
478	337.141	422.356	0	0	0	112.542	0	155.27	0	16681.7	4314.83	24842.5	4607.95	9874.12	5379.29	16576.9	6998.58	13770.7	25603.7	8140.93	23135.3	21440.7	4926.47	5209.56	13109.9	9862.59	6367.1	4475.51	28254.2	3534.26	14082.4	6534.72	5571.71	250.699	0	0	2380.19	127.049	0	0	0	0	12742.3	0	106.115	276.69	0	231.99	0
479	337.179	541.597	2088.27	2458.12	5043.09	1792.28	5444.16	5627.62	5418.29	2009.89	105.581	23901.4	247.29	360.235	105.135	10095	9265.62	334.89	544.994	1351.74	2443.47	21414.7	0	0	1020.72	222.169	4998.54	126.697	3113.07	257.56	1006.8	3963.32	282.707	104.508	0	109.228	120.587	0	105.995	3808.01	0	138.007	388.358	127.749	241.136	115.692	117.69	240.709	109.319
480	338.789	39.0929	2229.43	1860.7	2027.62	1894.84	1447.16	2451.27	2033.9	2688.47	4476.98	3869.52	4147.02	3858.05	3206.81	4798.62	4285.58	4323.52	11710.6	3870.22	12658.4	11446.8	3464.35	3714.66	4452.17	2838.69	4685.2	3298.92	12158.4	3459.25	10479.4	2380.39	2305.68	2221.96	2055.91	2210.87	1886.85	1878.39	1869.27	1813.76	2082.33	1895.18	10669.2	2210.82	1733.21	2805.26	1330.13	1713.82	1542.55
481	339.254	703.426	4920.02	5614.14	5543.45	4977.12	5819.36	6141.99	5429.48	12651.4	10630.8	11348.1	9560.66	15373.7	9720.72	6740.97	13953.1	18094.5	45774	19548.4	58679.3	39239.3	6480.1	6989.59	11677.7	12227.5	19771.8	9871.05	67046.3	13018	37545.2	9278.98	8195.98	9769.29	7799.86	4217.39	5928.07	4892.98	6389.62	2555.66	4891.39	2987.92	29725.4	4109.15	4493.24	8605.31	6953.37	6568.32	2525.21
482	339.234	798.854	538018	524455	540315	529312	528025	531993	528379	871645	703144	594811	1.55118e+06	938762	820730	1.20884e+06	2.64386e+06	1.7097e+06	21526.8	1.02575e+06	63135.8	1.28789e+06	1.22588e+06	887374	1.16115e+06	2.08322e+06	1.42609e+06	1.23723e+06	267629	2.48444e+06	70742.2	2.84193e+06	1.00844e+06	690222	971987	746610	805468	990800	236657	333593	243847	410949	239540	422130	251324	484235	234444	402985	387924
483	340.237	798.854	133431	129305	135554	129976	127364	136081	130883	214138	180186	144942	386177	238438	206741	301033	647810	419297	5019.16	250869	15927	314977	308741	226768	290009	506490	351847	306806	67907.7	586871	18288.1	688329	249394	168840	238960	185656	192084	244397	57075.7	82894.2	59495	102133	59016	103638	60812.1	113784	59728.1	98160.6	96275.9
484	340.884	42.4932	4005.34	4334.98	3900.21	4448.68	4979.18	4224.04	4916.34	2351.49	7067.5	6064.48	7013.68	6534.86	2530.53	8222.56	8004.53	8936.79	11730	5614.25	7825.94	8244.23	2692.87	3649.03	7891.98	5978.34	6766.89	5246.77	13497.5	6665.17	5216.55	3687.19	5026.42	3524	4830.71	5130.93	3195.44	3917.34	5405.09	3891.86	3662	4104.44	6038.9	3519.51	4232.79	3737.27	3477.11	4857.33	3943.22
485	341.213	684.96	9226.51	8842.3	8675.95	9751.27	9278.68	11083.5	8942.14	6358.5	4846.09	5562.71	5182.82	6676.21	5191.27	5616.67	1910.69	2541.99	4547.1	6785.95	4415.33	5570.51	7307.54	3914.89	3119.02	5565.74	6652.42	5661.06	6118.52	5530.61	6174	4557.51	8585.26	10354.3	9021.76	9666.34	9727.11	10508.6	10303.4	10968.7	9867.43	10327.1	4094.58	9999.91	9944.94	10477.9	9309.66	9663.65	11200.2
486	341.237	796.581	20967.6	20315.2	20625.8	18869.8	19157.3	20100.7	18840.8	29895.6	25691.8	20534.1	51708.7	33574.5	29109	39441.2	83773.1	56742.5	1115.36	36050.4	3538.72	41792.8	40613.2	30919.6	40636.1	70358.2	47309.2	46144.6	10929.1	78483.5	3024.55	90629.1	34173.3	23807.2	33060.4	25252	26675.6	33039.5	8748.74	12760	7429.42	14552.6	8526.03	14883.1	9175.66	17772.3	10223.7	15495.5	12922.3
487	341.16	472.823	34099.5	35680.6	37187	38771.9	36440.5	34453.2	34995.2	440.671	104.884	114.507	102.021	0	337.218	518.183	221.993	387.627	1335.33	1609.22	1198.77	1649.35	132.256	131.255	241.382	128.93	831.934	288.607	3081.72	0	1893.36	0	0	210.611	0	0	0	0	0	0	101.943	105.822	909.787	0	106.667	0	0	0	132.523
488	341.9	42.3258	3606	4286.68	2766.15	3707.68	3852.88	3206.14	3933.42	2532.05	5931.31	5291.51	1819.99	5510.73	4046.21	3953.46	5423.1	6592.81	24809.1	1815.99	33883.9	25959.6	2463.57	5786.69	3267.76	1593.92	6036.07	2914.83	21874.4	2120.19	46538.5	3613.28	2814.92	2862.9	2964.27	3417.44	3403.49	3333.92	2833.21	2149.49	2762.18	2548.71	36525.2	3245.68	2996.71	3665.07	2324.04	3212.55	2514.84
489	342.163	472.662	5546.27	5894.49	6466.67	6574.33	5490.01	6334.67	5726.02	0	0	237.076	0	265.475	0	221.673	0	0	107.157	128.907	361.394	607.055	108.143	131.473	246.217	120.339	219.014	0	888.628	108.454	595.486	109.5	128.803	0	0	0	0	0	0	0	0	102.285	0	0	0	125.747	0	0	0
490	342.241	799.517	1457.28	1205.84	2126.14	1227.35	1370.51	1140.06	1043.39	3042.26	2734.69	1940.1	5725.77	2788.71	2350.92	3001.47	8010.59	6113.5	262.726	3611.61	192.454	3384.47	3257.75	2471.61	4234.79	6657.61	4501.86	3497.95	740.89	7166.96	0	8822.94	2968.27	2203.21	3161.8	2344.69	3155.42	2731.24	1330.74	1220.59	726.444	1599.59	656.714	1874.93	482.807	1259.07	598.285	909.86	1623.52
491	342.893	42.9704	3541.35	4091.98	4553.42	3842.17	3798.59	4258.19	3748.22	3999.63	4110.28	6242.51	5002.59	5836.19	4138.39	7513.71	5528.71	6792.82	10952.3	5170.42	10045.5	7750.61	3905.49	3736.29	4692.99	4877.21	5494.82	4530.39	8443.86	5661.48	3516.05	4245.13	4592.16	3060.29	3637.2	4262.12	2978.75	3599.77	5130.27	3142.36	3416.04	3485.89	6866.52	3135.14	3325.21	3892.14	3455.39	3639.71	3784.42
492	343.213	557.643	6294.16	7566.45	6503.41	6461.99	6883.13	7582.18	6727.81	106.198	340.351	116.22	224.393	146.335	130.007	229.64	109.51	219.759	842.988	348.169	2455.67	1378.16	108.174	230.682	904.899	122.146	1279.18	0	12497.1	867.543	522.985	350.361	485.11	481.818	239.963	0	126.632	0	0	0	112.876	0	712.389	0	0	0	102.891	117.352	104.203
493	344.785	39.4138	4947.07	4863.32	4280.71	4827.08	5610.25	4314.56	4322.11	7058.21	9516.33	9047.36	9628.86	10039.3	8444.34	10257.9	7888.81	9796.5	17600.3	8909.29	16667.6	15402.3	7396.91	8515.29	9025.84	6983.11	8936.68	7553.2	16903.7	8805	15806.7	7764.4	7756.34	4653.76	4676.35	5922.72	4726.1	4698.11	4854	4581.61	5028.89	6165.88	17216.4	5291.22	6128.95	6189.83	4905.4	4333.87	4842
494	345.147	564.468	1470.55	955.172	463.544	1477.79	1868.63	1901.11	1599.27	28585.2	27149.8	24060.4	25492.4	27540.7	25521.7	25672.6	25840.6	26915.8	25390.2	26010.1	32228.1	27870.3	25730.4	25877	25531.6	23735.5	23967.3	24726.1	27240.7	22685.4	24751.3	25652.7	22977.5	1112.4	1890.83	1012.57	1376.43	629.76	2363.4	992.637	1491.35	1943.62	33278.1	1236.94	1857.21	1531.09	1654.39	904.631	1632.51
495	345.225	768.552	5081	3872.04	4859.33	5089.71	5243.22	5479.95	5724.45	3636.58	6598.12	8502.84	11237.2	14200.9	8776.36	12606.7	8751.73	14367	7645.71	9414.07	5484.14	17485.2	5717.6	6437.42	6692.76	3413.94	12959	6238.43	15344.1	5214.33	15344.8	11987.5	6915.86	1558.82	5576.45	2538	2119.04	1084.62	2126.2	2546.78	471.708	5868.51	5610.72	1791.08	2677.19	2902.95	4964.48	6027.08	1179.51
496	345.169	435.48	9319.94	8737.87	9190.18	9338.01	10160	9609.51	9044.96	1052.7	3105.2	344.867	1784.14	3775.06	1145.39	1591.8	3069.63	2070.7	4550.1	2994.03	6688.35	7596.55	1071.93	1841.79	3405.76	740.644	3494.32	738.121	8948.7	1223.84	2330.97	912.008	1474.16	0	227.655	140.168	145.316	295.377	616.432	0	244.658	568.711	3564.03	0	333.16	1566.33	241.604	332.744	118.301
497	345.924	310.623	3033.56	2742.12	2991.89	2398.62	2378.24	2283.09	2992.98	103.418	350.618	647.145	735.746	0	0	102.161	369.188	359.037	2238.58	0	653.404	0	0	318.223	768.243	0	680.335	112.969	1230.86	1092.28	537.817	403.132	208.479	0	107.916	1389.81	0	901.124	0	109.912	251.631	0	297.395	128.452	113.762	116.56	123.154	117.51	0
498	346.806	38.7423	3993.45	3574.15	3442.79	3907.6	3825.62	3628.12	3274.65	7541.15	8509.24	7412.06	8743.94	8829.79	7914.85	9387.44	8952.79	8151.39	14276.2	8241.04	17638.8	18159	6921.88	8650.02	8997.47	5830.72	9224.3	6870.2	17206.4	5676.76	16785.4	6442.05	8102.85	3894.7	3968.28	3469.51	4312.81	3178.44	3842.02	4475.78	3190.04	4074.09	16084.7	3964.13	4594.8	5464.2	3742.52	3562.52	4047.81
499	347.22	811.412	18818.8	18037.7	19227.4	17724	17044.1	18197	19073.1	13925.9	15803.7	25620.1	17287.7	32422.9	36633.4	31644.7	23353	33660.6	10820.3	34576.2	11487.9	15416	20184.8	29790.8	22853.6	13353.9	26405.1	22726.8	11379	16583.1	23269	15104.5	28747.4	12321.7	17881.6	14662.9	12590.7	11520.7	12149.6	17424.4	8205.54	24168.4	8719.48	12126.4	14716.4	20634.5	25030.8	21680.6	9019.05
500	347.94	369.663	26091.5	28310.3	25711.1	27392.1	26492.8	26730.5	26872	101.498	131.037	170.018	0	0	243.696	0	224.921	125.71	0	213.513	103.52	0	0	0	0	0	0	0	0	0	0	0	0	0	489.379	0	232.298	125.817	100.754	125.767	110.58	294.182	0	229.903	237.803	101.888	319.086	1025.37	518.131
501	348.223	811.352	3063.66	3187.11	2687.87	3599.73	3109.53	2778.37	3280.81	2441.22	2739.34	5910.4	3625.11	6215.18	7323.17	6258.32	5391.83	5801.95	2488.55	6407.94	2287.59	2938.52	4771.24	6476.93	5469.93	2524.25	6047.19	5130.57	2729.56	4291.44	4841.07	3289.79	5724.7	2251.6	3246.65	2328.36	2233.5	1463.05	2355.55	3166.91	588.677	4454.78	1734.78	2508.29	1834.54	4287.46	5015.39	4499.67	1307.79
502	349.058	35.4259	3732.17	4014.23	4269.1	4252.87	4217.41	3747.38	4461.37	5409.92	7312.21	6849.46	5920.64	6855.93	3790.81	10442.3	7905.66	8197.27	8355.68	8188.62	7779.11	11323.1	5834.23	6598.26	4836.6	6350.15	9650.71	7163.19	13910.4	6986.92	10210.8	5929.58	4372.21	3816.29	4500.23	4197.14	3558.75	3675.97	5228.4	4435.24	4351.3	4082.37	10512.7	4197.62	4873.38	4069.83	3719.4	4506.21	4815.81
503	349.235	854.21	12194.1	12015.4	13172.1	12461.1	11712.7	11710.7	12091.4	16748.9	20354.2	23593.1	18074.6	34455.7	37642.9	30625.5	25436.6	39327.7	8289.5	32192.9	10158	13244.7	22481.3	33047.2	26203.9	14909.4	21756.7	18561.2	8993.15	17000.4	24165.3	15212.2	28838.3	6204.03	8040.72	5877.6	7772.18	6507.24	5849.9	15104.6	4052.44	21064.3	8242.01	9026.2	6019.95	14203	20678.1	16162.6	6983.33
504	349.937	369.699	25236.4	24888.9	24284.9	24573.8	27175.7	24210	26670.9	0	219.395	113.557	213.811	0	0	0	113.945	0	128.49	0	105.479	0	0	99.1177	0	258.79	0	0	0	120.607	120.143	0	111.24	139.114	357.925	125.644	0	0	124.095	233.832	354.311	0	0	106.042	217.795	0	424.406	382.481	232.112
505	350.032	42.2328	883.828	1768.11	977.81	1051.06	1158.86	1720.65	1042.8	7225.27	13716.4	10766.8	12946	13258.3	7721.43	10760	13316.1	23055.2	9629.02	14330.1	6094.46	6530.06	11342.4	14299.1	10461.9	6956.72	13745.3	10987.5	9676.49	13278.9	4973.85	11500.5	7460.46	1928.22	2409.66	1103.14	1670.87	875.929	1921.81	975.571	1687.53	1320.85	7986.58	1237.97	3121.55	3004.42	1561.36	1444.75	1390.37
506	350.148	340.571	3870.88	3610.55	3547.41	4083.61	3461.26	3072.37	3644.35	8217.26	3583.91	8819.59	7999.47	12206.6	7869.13	10677.2	11021.3	15241.9	29371.7	15970.5	17192.6	27208.1	6916.93	10334.6	16206.6	5095.79	4036.34	7123.49	20229.4	9726.82	30244.2	4034.44	7784.78	4060.35	6604.32	3764.68	3757.13	3289.5	4488.69	4863.14	3159.96	3922.18	27456.9	5351.08	3433.83	5148.77	6584.72	4063.14	4403.31
507	350.238	854.884	2385.15	0	480.409	2288.24	175.086	0	165.848	2720.5	3392.29	4901.9	4052.9	7027.13	7379.35	5589.83	4773.4	9020.35	1756.84	6772.06	1815.76	2797.94	5772.76	7489.02	4947.75	2531.24	3904.6	3601.1	1457.92	4183.32	5727.98	2472.87	5623.98	0	0	0	174.439	0	0	0	0	3181.58	1152.29	0	0	435.778	3418.09	334.726	0
508	351.133	124.076	4718.29	4344.01	4571.14	4942.81	4511.71	4469.18	6006.2	2382.3	4613.1	2769.47	2337.39	3064.24	1811.18	5331.04	3626.36	5874.17	14662.9	4182.45	15006.6	14141	3432.86	1246.09	3623.42	1631.83	4324.29	3014.84	19488.4	2940.23	18063.3	3192.4	3884.25	3894.28	6196.43	4453.07	3078.31	3492.94	4952.93	4146.49	3396.22	3017.99	14858.2	4744.28	3143.73	6623.46	3109.29	4324.33	4189.09
509	351.253	706.228	4912.88	5160.03	4841.32	4760	5251.03	5304.98	5410.81	11031.5	7520.61	10653.2	11535.6	18231.9	12555.6	3662.78	13363.4	18822.5	48250.5	22774.1	64954.7	26330.9	3733.89	5671.47	15510.3	8381.18	29662	17559.1	78793.4	16687.9	32785.5	15174.5	5344.69	7918.4	5976.16	5383.53	4700.53	4275.68	5949.02	2542.48	5828.93	1587.24	18367.8	3025.81	4528.38	5991.77	3796.57	5510.8	2297.64
510	351.142	546.783	1307.3	1025.51	1636.6	1705.36	1468	1278.84	2196.14	10660.1	10587.5	10606.4	10019	5600.18	10680.2	11508.9	10960	10333.3	12036.2	11338	13952.2	11583.2	9910.91	9511.43	9360.4	10315.9	11105.8	9834.05	12004.7	10821.4	15258.1	9830.79	8996.92	1954.72	1436.48	1552.41	1736.16	1610.79	1784.09	1643.83	1543.83	1372.93	13083.3	1016.19	1309.76	1817.63	1618.66	1244.84	1419.6
511	353.143	795.573	22367.6	22169.3	20003.7	21244.9	19877.1	20707.5	21013.6	18235.3	22156.5	23469.8	10207.5	45633.1	41028.5	26485.4	11441.8	50242.8	8814.49	27796.8	5624.44	14376.4	8923.61	38584	28217.3	6866.96	9395.34	10912.8	4316.49	6568.41	34746.5	5338.97	13067.3	4633.27	4642.02	4148.13	11090.4	4881.12	3604.62	9159.98	1475.4	16706.4	9922.97	5251.15	2553.26	14789	53275.6	14932.8	3572.24
512	353.164	832.717	26799.4	25146.7	23313.5	22930.4	22515.5	24686.8	24879.4	13063.1	14848.3	19522.2	13873.4	26499.8	22490.3	20188.1	16784.9	28448.2	1637.2	23025	1798.75	2970.55	9888.3	25824.4	20363.4	6035.84	13221.8	9807.62	6748.62	14874.3	7003	6247.56	14361.4	7609.24	11285	10594.5	11565.3	10144.3	6870.69	18109.5	7100.45	21530.7	1780.03	9568.14	7361.75	22325.1	27170.7	21789.1	10065.7
513	353.214	732.483	16002	16779.3	17620.9	17806.7	17673.9	17058.6	18260	57242.4	38525.2	39693.5	63456.3	66844.6	54511.7	93595.2	92569.7	106961	115749	60713.8	44055.9	355294	66453.4	68215.6	75999.4	98925.8	77677.6	59988.2	477640	109122	212667	99213.2	53151.7	37820.3	36979.9	31287.4	45950.4	37883.2	15121.6	12827.4	11812.4	20553.3	105757	20596	10538.7	29808.4	10289.2	14677.7	17840.2
514	354.145	795.888	7371.79	6675.51	5338.86	6015.34	5480.63	6198.15	5985.54	5536.15	8315.78	7921.53	2818.33	13078.3	13615.4	8604.46	2959.99	16995.8	2523.57	8217.49	1223.54	3831.86	2016.04	10613.1	8739.55	1909.24	2525.21	3113.85	994.426	1482.38	9858.46	1897.2	4252.89	1220.47	961.899	972.936	2626.86	870.774	800.344	2355.67	269.404	4060.6	3700.25	1113.08	289.135	3902.07	14699.3	4037.4	140.157
515	354.216	733.241	3910.97	3600.12	3219.92	3344.53	3868.62	3867.16	3764.36	14240.6	8593.27	9627.98	15037.8	14451.1	12048.7	25680.9	22220.3	24582.9	27575.9	13369.8	10757.9	90701.6	16395.5	16282.9	18733.6	22329	18460.5	14211.5	116437	26989.2	53609.3	22750.4	13340	8841.17	8774.64	7004.6	10953.2	9054.02	3125.63	3022.48	2122.32	5249.81	26802.6	5168.06	2331.13	6830.73	2650.22	3184.69	4134.73
516	354.85	38.3504	4146.37	4547.51	3914.8	5522.03	5083.95	5214.55	4967.74	8939.93	9615.45	9621.29	10139.7	10516.9	10063.6	10262.4	10623.7	11102.7	13062.3	10073.3	14992	13713.5	10414.4	10015.4	11147.7	9101.76	9867.97	10351.7	12517	7516.52	13148.2	9031.53	8617.25	4983.65	5275.76	5406.63	4712.19	5317.78	5041.08	4811.25	5439.03	5636.59	12743.8	4929.36	4462	6030.09	4013.95	3891.76	3894.32
517	355.158	845.122	556561	537052	487351	499634	476482	507637	517916	276990	294719	387149	280049	527889	445518	373193	320335	589838	51919.7	466971	42947.4	70456.9	201900	524867	406319	210317	250203	187922	147231	250751	216488	191561	279995	166453	254678	255508	246499	190139	149831	363293	148813	444443	39786.9	210260	191287	418894	563224	453689	236372
518	356.16	844.989	154071	147158	137093	137193	135123	133791	139246	75662.9	83719.2	110351	83351.6	152818	129942	106620	92390	173071	15943.2	132361	13172.9	20253.8	56337	144311	113826	60073.8	73917.9	55015	44805.4	72032.5	61386.1	55949.7	81045.8	48621.5	69856.1	71211.7	67793.9	55832.1	44310	98305.9	42608.8	125723	12971.9	59311.2	53868.7	118184	165507	126956	65207.7
519	356.188	768.887	17999.4	19311.9	18297.7	17450.5	16413.2	19259.5	18733.9	4928.04	6820.21	5968.21	7560.24	8310.19	7949.87	10793.6	8471.33	9470.82	6686.38	6954.29	4547.53	8240.44	6414.45	7701.08	7085.7	7330.58	7786.87	7880.81	9919.29	7700.19	9102.14	5828.95	5616.99	15236.7	17140.1	18773.6	16427	17581.8	18309.9	20139.5	16579.7	18654.3	4059.59	17959.5	17375.6	18682.6	19363.8	19199.6	17573.3
520	357.032	59.078	37717.9	40005.6	40612.9	37616	40950.6	39750.8	39503.7	48759.5	59833.1	56165.2	74759.3	81888.7	34090.5	76521.6	84117.2	112659	332382	73277.2	319983	458134	37853.5	38029.7	74565.9	35878.5	78705.8	58101.2	393033	92283.1	379696	47916.7	51218.9	34749.9	38130.5	51279.5	19552.7	42236.6	63407.1	31408.7	34019	39031.1	297486	28469.9	34035.1	33832	22620.2	37767	34315.9
521	357.064	465.932	12293	9394.75	12069	10941.9	10296.6	11873.3	12692.8	28682.6	25652.3	27258.1	26639.9	24976.3	24302.3	24519.3	25807.2	24283.3	23227.6	23905.3	25429.8	23097	24067.8	25052.8	25571.7	24740.2	25122.4	25017.6	24245.2	25266.5	23298.4	25298.4	27254.3	11279.2	10241	11032.8	9523.31	11101.8	9922.35	10838.5	9458.61	12150.4	24131.3	10473	10017.9	9619.97	9519.35	10892.2	10824.3
522	357.161	838.865	36301.3	35770.9	31666.9	31520.1	32706	33127.7	35464.6	17928.5	19808.7	27552.1	18903.2	37461.2	31702.5	28008.5	21660.2	43846.3	3286.35	34419.4	2987.2	4471.75	12738.7	37697.2	28935.3	13025.5	17999.8	12955.9	11097.2	17613.5	13580	12858.9	19487.9	10313.5	14655.6	14778.9	16465.8	11474.6	8904.64	21162.2	8966.61	28388.9	2740.97	12884.2	11888.6	25576.2	35827.3	30432.5	14332.4
523	358.033	59.2055	5453.56	5356.8	5962.32	5284.17	5964.95	5963.68	5521.74	7685.91	8221.04	8289.46	10486.1	10607.2	4534.61	10174	12008.3	15398.1	45170.4	11460.4	46219.4	64211.8	6302.84	5440.5	10691.1	5968.89	11166	8274.84	57580.9	13715.3	53882.2	7851.7	8371.49	5887.38	6309.98	7341.79	3099.18	5593.17	8442.78	5746.94	4543.78	5745.92	43009.5	4046.16	4751.57	4675.63	3290.33	6219.54	4709.11
524	358.122	469.467	7000.44	6948.06	7861.02	7328.91	7980.8	9070.29	7430.36	4956.34	5381.22	4860.17	5023.3	5326.91	5318.4	5671.5	5345.18	4717.05	4014.68	5603.49	5952.53	4443.76	5130.92	4864.42	5097.56	5057.71	5749.62	4694.59	4533.01	4073.26	4622.24	4819.88	4388.13	1635.37	1487.89	1965.57	2023.4	1802.66	2065.7	1291.63	1631.6	2380.98	4060.52	1910.73	2266.93	2284.97	1903.58	1505.81	1824.49
525	358.163	845.277	5374.54	4960.44	3498.86	3882.73	3798.51	3560.42	4547.01	2708.5	3043.45	2966.04	3090.96	5176.02	3913.88	3210.21	3347.68	6383.86	334.557	5621.64	125.613	933.965	1658.93	5321.97	3542.38	1714.41	2640.36	1836.43	1323.15	2223.61	2162.88	2682.29	2608.4	0	0	331.29	314.339	0	191.253	2970.05	398.981	4250.35	481.428	373.153	221.668	3367.85	5378.81	4213.83	276.91
526	359.043	59.6382	1954.72	1156.96	2259.37	1396.4	1666.78	1086.36	1902.36	3555.31	4330.03	4693.17	4318.41	4609.36	4560.91	5083.37	7900.59	5464.82	13321.1	3543.91	17324.3	18871.8	2133.17	3821.78	4673.31	3630.89	5069.38	3695.61	14429.1	6155.9	19618.6	2573.68	4707.01	1460.28	1370.22	1853.06	930.064	1171.31	1857.52	1891.76	867.565	2043.75	18084.9	1385.61	1280.24	1982.02	605.525	1287.98	1855.96
527	359.18	465.206	29348.4	29426.6	28827.5	29906.4	28474.4	27206.2	28460.9	208.377	141.555	336.063	120.615	533.162	0	106.848	104.855	283.842	5332.91	0	7941.54	311.217	332.248	114.344	277.882	106.442	3499.84	0	5185.52	213.106	851.823	133.341	222.589	103.165	114.326	0	106.054	0	0	0	0	112.445	484.308	0	0	0	3237.03	0	0
528	360.085	280.568	126.464	0	0	0	123.187	0	0	3242.25	4567.06	2878.17	4209.14	5460.18	4162.03	4691.13	5433.02	7218.59	7659.01	4752.49	6976.62	5834.57	4939.35	4303.37	4288.51	3992.04	5677.76	4060.15	6714.7	4541.93	7142.69	4238.99	5551.3	0	0	0	0	0	0	0	0	0	7243.29	0	0	0	0	0	0
529	360.184	464.827	5384.29	4201.36	4188.06	3978.34	5306.54	4887.25	5135	0	0	0	0	0	133.483	0	0	0	216.717	0	502.395	289.345	0	0	115.498	0	117.756	0	101.269	0	0	0	0	0	0	0	0	0	0	0	0	232.617	0	0	0	0	0	241.381	0
530	360.871	236.754	0	137.481	0	0	0	280.418	211.967	5063.39	4086.17	5494.09	4900.51	4410.39	5719.82	4501.38	3183.42	2805.71	4088.08	5002.34	3950.04	3314.27	3697.06	3878.66	3534.15	4772.44	5167.87	4146.61	3225.42	4103.78	3120.63	5358.52	4493.36	145.588	113.386	120.71	0	141.499	0	0	167.388	111.012	3070.04	0	99.1661	209.901	203.642	0	0
531	361.163	546.917	8969.29	9437.91	8437.74	9234.44	9344.89	8828.47	8962.93	12803.9	15735.5	15198.2	16337.3	14258.7	16535.5	15942.8	14608.3	16179.2	14753.2	14931	16778	15270.8	17394.3	15463.7	17972.3	16749.4	18234.9	16300.3	17412.8	15816.9	17063.3	14533.7	18128.2	9449.9	8863.43	8981.05	9396.56	8477.47	10598.5	9881	10140.7	9849.6	15137.7	9463.31	8678.51	9626.06	10214.8	10390.4	9968.23
532	362.165	546.225	1475.35	1642.01	1175.34	1943.42	1641.34	1424.39	1679.74	2741.45	3362.67	2506.09	4008.05	3041.93	3114.87	2723.98	2654.58	3304.89	3181.38	3336.99	2570.69	3127.05	3825.76	2812.06	2828.55	3196.75	3773.58	3318.99	3924.6	3105.76	3584.03	3086.7	3560.07	1092	1491.84	2313.46	1805.33	1653.67	1768.53	1504.21	1085.56	1645.48	3557.74	1639.84	1181.45	1563.79	1776.39	1393.87	1236.02
533	362.933	35.1322	6318.22	6761.07	6902.75	6641.46	6653.13	6413.45	8085.34	7582.1	9257.41	6846.64	8496.19	8391.47	9315.23	9837.83	12028.7	8857.44	13124.4	8927.18	15380.5	9663.26	9217.71	9974.31	10847.6	7068.66	10046.3	8115.44	10332.8	8217.57	9799.42	8654.26	9352.11	8624.56	7914.44	6662.22	7926.28	7133.92	5457.34	8964.45	5726.09	9001.63	13464.5	8020.36	9009.95	7413.83	8072.36	8463.55	5476.75
534	363.188	794.37	953.098	1869.36	1081.57	893.845	920.952	1233.19	866.673	11463.5	12581.9	7595.66	7293.22	14868.6	15129	14030.8	9159.94	30321	7516.04	18719.9	8121.69	11482.9	7472.89	14252.8	15086.6	5693.57	8413.42	7148.61	7012.23	12253.3	10030.9	4450.43	5811.32	162.246	466.01	136.917	625.202	328.326	364.83	883.114	278.69	2076.31	17809	199.823	314.771	1751.37	1870.87	655.877	273.193
535	363.253	695.943	8468.16	5533.72	6206.49	7026.01	6782.27	5106.79	4093.29	7499.07	8196.23	10285.3	8249.09	15530	7236.17	5374.63	14612.4	13655.9	35044.7	11682.2	33838.2	23863.5	5396.5	7026.22	9366.11	6877.14	19065.3	4036.06	41367.6	10143.8	40641.4	10383.3	3489.35	6236.68	5150.08	4069.48	2854.82	2842.16	6016.36	950.217	2313.71	2345.72	19720.1	2798.93	6534.54	4646.53	3838.66	3761.94	1898.52
536	364.21	803.342	6350.29	8115.93	8486.38	8353.15	8273.47	8310.19	8605.92	8431.92	9832.89	11235.6	8648.03	14229.6	14358.1	13415	10023.3	19812.3	5559.26	16156	4684.01	8010.44	12468.2	16766.2	13135.8	8325.22	14024.4	12894.7	6765.84	10561.7	12266.8	5377.74	17247.4	5360.37	7691.44	7277.56	6493.84	6923.96	7287.65	10962.1	5483.13	13051.8	6549.87	7029.67	7964.13	11930.5	12232.7	11166.4	6103.49
537	364.884	37.1963	10071.4	10732.9	10673.2	10428.4	11256.1	9879.17	11238.1	16249.1	16239.5	16146	18060.9	17313.2	15411	16944.4	17303.9	15865.1	16207.6	16569.9	14044.4	13980.4	17548.6	16733.9	17811.8	15663.9	18627.7	17850	13210.7	16323.4	14203.4	16997.4	15206.3	11666.3	10814.4	11996.3	12363.2	11615.7	11780.5	11362.5	9140.98	11599.9	14764.7	11320	10706.6	13005.9	10106.7	10926.8	10047.6
538	365.269	725.437	20260.1	19563.5	20904.5	20146.3	21061.8	20962.5	20582.3	38123.9	30872.4	39823.3	51859.6	55593.3	33070.4	19974.9	52600.3	64817.1	107893	45963.2	81808	93166.3	18816.9	23249.7	41578.1	33456.4	53584.8	23741.5	155651	41331.7	77723.3	41286.4	18023.1	20992.3	21443.1	15619.6	15598.9	10924.4	22053.5	5166.49	11270.6	11045	96893.4	12350	16248.3	16136	17049	17918	11359.4
539	365.241	807.949	1966.56	1970.32	2186.31	2842.42	2005.46	2695.28	2482.47	25114.5	18804.1	30283.6	19711.5	24946.2	23766.7	25391.3	19189.2	37586.5	7727.88	26890.4	10169.2	10102.2	15912.5	19335.7	25656.4	16360.1	21274.1	17904.7	14958	15426.2	15751.6	18775.6	14707.3	1479.09	2566.11	998.334	1441.77	1837.6	2204.56	3515.91	425.516	2843.94	11057.4	1504.14	1411.86	3383.97	3005.97	4309.12	1545.99
540	366.103	41.5976	296.76	420.746	119.233	464.316	682.838	299.634	219.715	4624.8	2527.06	4061.75	2943.92	6347.94	1353.27	4381.59	3640.68	3888.18	6793.23	10635.2	5916.61	6022	2218.78	5725.1	15424.1	1457.59	4669.85	3995.42	6630.47	3921.89	6606.78	6714.07	2981.95	2127.49	3606.8	926.91	1880.19	2178.74	1923.58	1041.86	885.848	106.897	5597.1	941.162	1538.8	1846.48	1484.78	3142.17	1635.69
541	366.225	841.689	5077.73	6758.2	6643.27	7459.93	6929.28	5959.02	5454.05	14322.2	17535.9	21259	17702.6	27815.1	29739.2	25627.6	21494.3	30605.4	9045.68	27200.3	7887.64	11049.9	24264.3	31260.7	24232.5	16510.6	20234.6	20221.2	9570.91	18874.1	25086.6	12443.6	29012	4602.85	4946.11	4308.06	5541.03	5194.69	4918.78	11802	2908.7	15484.7	6930.73	6083.97	4415.99	9369.43	11698.4	9948.39	5546.01
542	367.105	41.6406	1427.7	2043.45	1587.36	1680.45	1280.38	1701.38	1818	17574.8	9050.41	16185.3	13481.8	18231.2	6825.18	17003.1	10068.7	13260.9	26894.2	34865.9	18797.5	21197.6	10179.1	20162.6	60540	7997.1	18755.4	14475.3	25618.4	14290.3	25422.1	27051.9	12739.9	7884.09	10941.8	3280.48	6994.46	6734.73	6451.07	3656.79	3338.04	2115.34	23263	3522.59	5780.82	4725.72	5122.45	9653.72	6802.06
543	367.158	457.098	115.926	386.624	104.702	242.736	219.419	437.054	385.416	546863	513975	97266.7	538569	1.05598e+06	706978	508218	1.1859e+06	958089	1.16223e+06	1.47308e+06	1.0279e+06	1.55783e+06	431000	710262	696827	662644	300081	1.14101e+06	2.41825e+06	799089	1.88443e+06	470654	386498	0	363.441	230.905	271.093	556.661	468.542	130.558	139.654	150.346	999047	370.351	116.606	589.404	0	104.002	141.968
544	367.263	829.491	2589.14	2878.39	2703.18	3613.03	3368.5	3738.79	4154.75	12713.6	13964.1	11733.5	13866.9	14072.5	12263.4	12700.9	13144.5	15716.8	12959.6	12087.3	11697.8	8910.15	10111.9	9832.58	12302.2	9988.44	11210.5	10005.9	12058.1	11115	8467.35	11786.2	8324.88	2102.8	1662.4	1817.54	511.538	1440.81	1766.84	2722.15	2292.09	1685.36	9084.43	1785.24	2152.15	1700.53	2081.5	1952.6	1701.47
545	368.161	457.115	0	0	0	0	0	0	0	116175	112455	21640.7	113372	226332	153913	113935	265111	209765	250887	309443	222493	332587	92957.9	156016	148443	143030	63866.5	245941	522313	174745	407680	103268	80936.6	0	0	0	107.119	0	0	0	0	0	212051	0	0	0	0	0	0
546	369.173	477.424	13171.5	14145	14097.3	13711.6	13210.9	14837.4	13729.3	172393	213648	52263.5	284977	476393	257278	304798	587054	756180	639231	632806	536305	762238	111549	428847	194232	327134	378834	952493	1.31751e+06	404301	443049	263187	139752	2329.65	11400.7	17335	13727	15995.4	19137.3	14553.8	9017.27	13416.9	834687	16248.7	8466.66	11515.1	10032.3	17132.8	8524.31
547	369.175	524.309	106094	106603	111010	112615	113096	111402	115971	8597.67	14975.1	4683.28	7699.54	8260.74	5493.62	14200.4	12280.7	20153.4	14464.3	9481.18	16570.5	35811.9	6661.88	20373.8	8725.47	10353.1	10855.5	21521.3	72252.6	13606.2	12757.2	25608.2	8743.86	43575.9	145155	107857	235454	126691	448005	141519	77023.8	141871	12731.6	122800	90247.9	176337	52366	185587	70184.2
548	369.887	317.605	11398.3	11824.3	10786.4	12362.6	11499.9	11725	10351.3	8212.27	8398.93	9254.21	8673.09	8954.84	8745.85	9456.61	8538.95	8570.53	8281.07	9270.72	5581.78	7919.32	8270.91	9924.5	9300.31	8187.08	9617.72	8727.66	9372	9114.67	9795.4	6666.64	9920.07	11765.7	12257.4	11537	13261.9	12657.9	11560.4	10890.7	13374.8	11702.6	6512.54	12158.6	11059.2	13041.3	10940.6	11160.3	12204.6
549	370.177	477.485	2205.35	2138.04	1717.83	1745.22	2363.34	1055.65	2266.37	33763.6	48257.1	11148.1	61230.2	101187	57675.2	66817.7	128500	158374	139311	133711	116720	165050	23668.7	94214.7	42030.1	72757.1	80848.1	206382	281861	88547.8	92813.5	55568.3	28438	0	1276.43	3037.05	2101.21	2336.37	3043.57	2389.5	1037.18	1077.83	178995	2297.89	957.133	1444.27	2035.21	1911.85	1082.16
550	370.005	405.057	9987.92	10774.5	11450.4	11133.5	11567.9	11290.3	13055.8	0	0	0	101.613	0	0	0	0	107.113	110.35	15897.3	0	15117.9	0	0	0	0	0	0	22361.3	0	20739.6	0	0	0	0	0	0	0	0	0	0	119.592	0	0	105.583	0	0	0	0
551	371.22	799.398	6731.34	7332.03	7403.05	7312.62	7674.15	7233.06	7274.99	6262.78	12123.9	6797.94	8716.56	13434.3	12350.6	11304.4	9387.37	20864.3	5308.88	10144.9	8014.34	8394.3	7170.09	16401.5	14394.6	8511.74	7634.96	12696.1	7513.91	12681.2	11266.4	5379.8	9481.79	3801.64	4143.64	5830.03	5523.59	4389.72	5013.01	9106.72	3658.46	7804.15	9024.08	6584.69	5162.93	6585.99	4727.19	6083.88	4711.47
552	371.176	477.468	2531.1	1889.49	2292.5	2223.49	2821.82	3156.66	1825.76	11933.9	25271.7	2970.13	24384.6	36862.5	19154.1	20893	44600.2	88485.4	44770	50371	37775.8	78970.6	8218.4	30138.3	13118.1	24051.4	31150.2	68469.5	95412.8	35948.3	33944.5	19042.2	9127.89	337.906	3560.99	1043.93	2696.84	1914.07	10250.2	1425.11	434.438	2206.01	59049.9	1183.86	561.099	820.464	494.257	1889.1	575.326
553	371.885	317.918	10451.2	10070.4	10595.5	9986.43	11863.4	9899.78	9579.83	7056.75	7757.16	6824.33	7180.8	7937.67	7803.75	8939.87	8274.21	8383.36	7335.55	8804.2	7084.36	6258.24	7965.33	9259.85	8340.72	8272.93	8441.44	9164.59	8520.36	8225.76	8375.37	7242.13	9704.42	10763.8	11071	9939.04	10868.9	11445.5	10513.4	11539.9	12117.7	11322.1	6315.94	11050.8	10275.4	10783	11070.3	10684.6	12202.6
554	372.002	404.714	5751.34	6713.28	6753.92	6697.84	7887.55	5759.22	7971.74	0	0	0	0	116.862	111.575	0	0	108.255	0	0	0	0	0	0	0	0	0	125.052	0	0	0	0	0	0	99.5604	0	0	0	105.287	107.397	0	0	0	0	0	0	0	0	0
555	372.166	562.525	1583.01	1977.99	2335.84	2475.09	2543.57	2474.33	2127.03	11863.3	11198.4	10495.5	11019.1	12237.2	11410.9	11060.7	11504.2	11396.4	13053.4	10467.1	12200.5	11783.8	10062.4	10337.4	10190.3	11439	13039.9	9548.97	13934.6	10394	11675.5	10433.6	10669.7	3021.7	3515.73	2848.72	3543.75	2882.4	3737.65	2844.74	2903.34	2817.65	11640.8	3059.16	3061.09	3539.76	2852.7	3168.4	3128.46
556	373.175	485.231	35073.5	37493.6	37669.9	38524.4	36947.3	35843.6	37539.1	758.193	1752.06	960.33	720.462	1050.35	383.456	1536.05	2077.81	3412.1	1924.61	2136.29	3316.59	4550.46	469.414	1118.26	1106.56	436.823	1897.48	1821.93	5357.74	509.045	3312.58	1099.89	1005.75	0	108.152	0	229.317	0	212.781	411.173	0	148.817	3527.52	100.58	267.446	268.94	0	269.465	0
557	373.882	316.214	2431.18	3292.7	2625.72	2124.04	2420.08	2912.15	2459.57	2729.39	2039.04	1664.85	2522.63	2155.33	1795.1	1990.94	1179.13	2269.24	1832.65	2144.13	847.144	1748.77	2173.77	2709.41	2581.18	1540.93	1797.35	2082.13	1657.61	2156.03	2131.53	2056.03	3072.07	2942.22	3279.79	2891.39	3582.92	3914.37	3724.5	3530.07	3230.84	2494.48	1590.04	3308.56	3413.95	3097.95	3354.01	2815.56	2474.43
558	374.189	485.571	5242.38	5470.59	5006.29	5586.95	6140.26	7463.67	6577.89	0	0	102.293	0	206.351	0	6697.15	0	221.832	120.353	0	338.558	116.724	0	108.375	317.777	111.972	0	99.5821	270.178	0	0	0	0	0	0	0	0	0	0	0	245.957	0	127.739	0	0	0	0	0	0
559	374.131	845.81	177.88	264.766	173.96	150.84	166.359	248.106	339.048	10483.2	11827	13554.5	12061.7	14595.2	14730.9	13552.4	10807.3	17065	4438.32	14792	3743.25	5617.73	9891.92	17274.8	13448.4	9931.12	9469.44	9487.02	7677.88	10504.9	8343.68	8863.08	10588	0	0	0	0	0	0	0	0	237.135	4474.21	0	0	0	201.21	331.102	0
560	374.907	36.9725	21232.8	20369.7	21354.4	22733	19385.8	20641.3	21446.7	31441.4	30897.2	30113.9	31981.1	29721	27998.8	28812.5	29164.3	28907.7	21707.8	27427.2	22101.2	21135.1	28622.9	29580.9	28558.6	29761	29244.7	29343.9	19956.3	29956.6	19618	32291.4	28955.2	20777.7	20852	19907.3	23076.9	20731.1	20891.4	19711.2	20372	20588.4	23258.8	21123.1	20671.5	21324	20604.6	20376.3	19881.3
561	375.16	414.076	3878.38	3215.2	2751.19	3835.3	3182.41	4069.83	3390.8	883.366	2339.29	172.89	647.834	2096.25	809.778	5030.55	3332.15	2367.02	3687.04	1664.33	6320.86	10821.3	512.565	1889.48	1286.38	476.106	3791.21	699.382	8829.62	1812.87	3531.73	752.754	1551.08	0	275.743	267.864	405.631	211.195	577.122	144.182	214.47	563.848	3771	126.432	289.558	1590.44	0	264.826	0
562	375.131	476.08	2772.86	2566.26	2408.88	3038.17	2206.45	2643.53	2589.31	474.709	0	670.31	371.471	3187.87	649.497	3171.8	896.07	3085.68	10360.6	1560.22	6260.01	4890.46	365.177	474.633	1440.55	361.897	2043.87	651.014	6006.14	942.63	3697.37	367.948	1330.83	132.523	0	108.782	0	0	0	175.408	0	0	4934.24	0	0	0	0	210.8	0
563	376.225	534.382	3079.53	3316.29	2909.05	3248.87	2849.28	2784.27	2438.39	19485.7	18256.3	15557.6	13942.8	18840.8	13710.2	17156.7	18263.2	20556.4	19435.5	17034.5	26564.9	21687.5	13922.6	16870.1	20083.1	16355.7	18497.3	13029.7	25245.3	15561.2	19110.6	16482.7	11323.8	2649.34	3778.09	3735.43	2978.48	3224.94	3473.97	3476.2	3427.85	2916.49	24155.6	5036.42	3601.43	2915.61	3279.74	4347.86	2594.48
564	376.904	37.4524	7876.72	7094.81	9203.12	8292.58	7370.05	7780.32	8157.68	12704.3	11190.1	12352.8	12027.4	10408.4	11070.3	12953.7	12187.2	11466.8	10038.9	11646.4	9919.42	9312.2	11863.1	12259.1	9515.43	13466.3	12309.5	12866.6	9498.7	10426.4	7924.77	11491.9	11311.5	7980.03	8003.85	8158.27	7949.77	8061.57	7955.85	7955.01	7513.17	8687.6	9507.52	8236.95	8515.67	8004.03	32306.7	7892.58	9073.78
565	377.17	811.345	18970.4	17814	15431.9	17005.3	17968	17257.7	18344.2	15589.1	18416.7	25058.7	20578.6	29344.9	30286.8	26042	24570.6	31656.5	15227.2	29689.3	13530.5	16845.2	19132.5	27330.3	21760.1	12067.8	24363.6	20652.1	12652.5	16696.3	19016.1	17061.2	20144.7	7835.47	10017.6	8135.31	6583.84	5959.18	7348.03	11156.3	3011.77	16774.3	9095.06	6833.26	8573.53	14247.3	19004.8	13559.5	5177.07
566	377.142	768.552	17968.3	15801.7	15609.4	16395.3	14617.2	14878.5	16044.4	5288.24	14830.9	19975.3	11652.1	25564.7	28812.4	45940.4	15591	37275.3	9085.6	22420.6	4066.59	9619.42	16670	17287.2	12547.4	7534.35	9530.69	10743.7	2976.53	18218.1	19335.9	7414.18	12698.6	2827.43	5840.19	5394.26	2650.15	2495.72	3001.3	5581.32	1093.25	11597.9	2133.45	3721.15	4677.5	8182.36	12363.8	11907.5	3481.06
567	378.241	572.472	5947.42	7195.56	7270.17	7465.46	6509.15	6515.47	6878.01	63485.4	67114.3	49950	59881.8	71719.7	48533.7	52555	62128.9	79484.1	43153.9	58003.3	51475.5	41294	49800.6	57282	65281.3	55601.2	70843.5	60919.1	72026.6	57038.6	41154.5	62897.8	42695.3	12506	14612.9	14885.1	17897.6	15553.2	18055	17958.6	17489.2	18184.5	47155.1	18978.3	19032.6	18315	20996.9	18272.5	17029.3
568	378.145	773.811	6425.32	4436.75	4719.55	4150.33	4538.8	4709.41	3947.08	1413.02	4396.69	5793.47	3007.76	7527.21	9619.49	15158.9	5839.99	12373.6	2936.01	6640.29	7784.18	2694.4	4973.23	5130.45	3934.51	2729.79	2594.06	3978.65	587.633	2179.54	6835.66	2222.58	5229.17	1350.13	1416.88	1629.04	467.675	455.147	237.284	947.096	0	3188.57	671.535	616.545	856.375	1802.24	3678.52	2928.84	586.515
569	378.908	38.6606	2302.58	3075.43	2338.6	3061	2394.78	2403.5	3466.43	2774.64	2948.97	3609.96	3149.13	3583.25	2894.1	3844.43	3552.09	2658.23	5485.46	2650.24	3288.88	6447.96	2220.81	3252.76	2324.81	2465.1	4495.67	2973.53	7204.56	3942.85	6383.24	3486.85	3577.62	4432.84	5505.3	4286.65	3754.01	2328.91	2132.22	3672.17	3175.4	3446.2	6049.85	3870.39	4430.56	3491.74	11677.5	3541.41	3379.77
570	379.158	803.123	368211	350326	336334	333786	332576	344341	349762	262784	323657	417723	332135	539870	547304	480462	409132	572307	237780	522357	204491	279476	328595	490641	399784	208761	429854	348898	203266	279602	363799	291799	349810	149708	205573	171814	144272	117327	146811	216453	82144	321666	128221	147224	184473	294265	385611	302057	118887
571	379.122	329.108	2734.59	2606.59	3212.27	2502.66	2768.63	3128.11	2727.5	1910.74	1262.59	2011.29	3378.61	2787.56	2376.94	3123.25	3555.96	3886.51	7677.74	3975.57	3508.18	6346.2	3023.21	2880.04	4528.66	1482.07	1685.13	3195.95	7732.11	3322.93	5916.14	1828.53	4937.68	3468.72	3682.71	2226.85	3467.93	3909.4	4225.77	4217.64	3032.42	3249.03	4689.32	4871.45	3185.91	2855.23	3287.25	1964.84	4372.54
572	379.947	340.162	5332.26	5684.07	5720.52	6025.63	4608.03	5836.75	5955.96	104.974	0	0	0	0	0	821.338	0	556.794	122.129	692.453	1145.93	2187.94	112.74	0	0	0	1388.25	139.275	2197.76	1139.62	1241.17	0	299.197	451.181	142.544	0	1130.03	653.537	208.519	156.593	714.545	1606.81	765.189	281.63	1263.26	1681.21	0	0	387.031
573	380.16	811.14	111388	105266	105278	99119.5	98519.6	102668	102412	84671.9	96872.9	128763	101753	170693	170746	145661	129634	170059	74775.2	166384	68454.9	83166.3	102670	154386	123120	62387.3	135903	111166	62916.5	87899.8	108610	95285.3	104368	42254.6	65503.8	53348.4	44054	36064.8	43983	66201.9	24153.6	100234	41526.8	44194.1	56684.9	89388.7	117718	95153.3	35562.7
574	380.256	584.197	107.969	0	0	101.38	120.293	348.862	129.801	10007.8	10275.3	10212.2	10040.1	12055	7767.43	8369.82	11183	15972.5	5851.37	7543.05	8438.26	6206.48	6797.86	9764.52	11368.3	10142.7	11689.7	9173.92	12403.1	7552.28	6000.8	9987.24	5536.43	1064.51	951.89	1156.32	645.776	210.287	1562.56	1466.62	1749.55	754.22	7075.67	2471.26	872.009	2225.73	1128.62	1285.96	1412.67
575	381.03	59.7625	7860.37	7377.64	7443.19	6857.53	7359.38	7596.55	7454.92	13667.7	16221.7	18425.1	15313.8	23836.4	17906.6	17229	30877.6	23365.4	85246.4	12443.4	98780.4	90209.5	10013.8	18869.5	24593.9	10000.2	20940.6	15534	55692.5	16536.3	99983.3	11533.1	19690.8	6922.19	7005.9	6128.49	7236.13	5953.96	7374.76	12167.6	4883.19	11629.4	97644.5	4548.01	9252.01	10706.8	5438.47	7926.74	7762.39
576	381.174	841.197	549591	545676	534790	516905	522225	518535	523291	284765	299948	365978	318457	633199	568196	502491	437681	674038	117785	534589	130973	235883	329838	517354	404480	222101	317652	223178	106975	279379	337114	245921	383300	146891	196457	163720	203370	151059	131583	354299	84295.6	552230	81773.9	189953	126591	434598	663888	502343	191810
577	382.176	854.328	166936	168880	156991	162520	152527	154432	160307	91608.6	95598.3	111177	95404.4	188274	168879	152049	132109	201758	37493.1	161604	40715.4	74251.2	97696.2	154185	125132	65908	97367.6	69498.6	32180.8	81288.4	101119	74734.6	113734	41853.7	57998.4	48352.5	64483.5	44790.2	38798.5	107754	26510.8	170476	25032.9	59893.8	38317	133785	197356	152818	57532
578	382.727	40.5294	8097.53	8702.26	8353.93	8322.94	8221.57	8764.87	8103.24	10159.3	10307	10048.3	10078.4	10661	10406.9	12377.5	10459.4	10731.3	18339.5	9838.67	20030.2	18768.8	9192.04	11358.7	11002	8515.32	9982.89	10054.4	18696.8	9499.5	19986.9	8794.44	10733.2	8328.6	8226.1	8943.02	9013.98	8339.73	8513.69	8230	7108.46	7880.14	18244.2	8975.34	7917.04	9956.62	7922.03	7658.16	8544.78
579	383.179	854.125	51152.1	48665.4	47605.2	48806.8	47392.3	48583.9	49003.8	22617.1	23435.2	29782.1	24837.7	47352.9	42626.5	39335.2	32766.2	51607.9	9374.17	42916.4	11101.1	20166.3	24554.9	40742.2	30640.8	17567.5	25604.8	17576	8693.9	22781.3	25846.7	17707.8	27777.9	13574.9	19104.5	16520.9	19965.6	16424.7	12955.4	31589.8	1776.57	44446.1	6436.69	19800.9	13686.3	37659	53973.3	43687.8	19018
580	383.153	391.965	21752.7	24081.2	22991.9	23952.2	23660.4	23291.2	23623.6	45341.8	14366.4	16495.5	17731.7	31903.7	33481.8	20773	35676.9	25264.4	59595.4	43479.8	115200	102507	29123.3	55312.5	49902.8	17167.6	12878	40648.2	132006	25437.2	97582	8127.4	31172.2	6426.8	152.274	56778.3	10849.3	17635.2	26385.8	8583.15	11575.5	10900.2	44161.1	11426.7	459.02	22943.2	33159.9	10459.5	16471.1
581	384.179	853.6	9062.24	8371.25	7418.53	7388.45	6218.74	6581.18	7691.5	4364.64	3585.14	4554.78	4529.53	7030.27	7166.62	6637.79	5404.63	8117.44	2235.36	6493.93	1980.44	3123.44	3834.17	7179.33	5507.74	3495.11	3957.67	3155.43	1449.83	3628.34	4798.76	3146.03	5187.08	1011.84	1219.44	1119.33	1337.93	1539.22	730.583	2931.7	838.973	6080.93	1399.54	790.662	898.53	2922.01	8620.71	6742.15	1711.06
582	384.156	391.449	0	0	132.039	221.666	0	146.213	107.985	8994.96	2790.37	3288.27	3382.78	6397.12	7149.99	4061.83	7436.03	5752.61	13161.4	8709.66	25878.7	21662.8	6343.67	11657.6	11582.4	3503.8	2888.55	9411.88	28477	4789.06	20892.6	2106.42	6373.9	0	256.886	10858.5	0	230.085	5260.77	135.824	0	0	8444.74	0	102.49	288.531	0	143.941	0
583	384.936	35.7255	119415	120402	122231	125984	120308	125299	122619	139086	142742	150008	146572	136394	147182	128012	142006	137217	122470	144145	108129	116495	152311	150604	142305	149884	137332	147324	108541	145320	114464	149525	149373	121507	113968	115733	121241	126060	118642	117090	120826	117929	104377	121843	116893	109666	119268	125382	127283
584	385.169	352.348	8836.51	7847.12	8165.82	8920.05	8745.31	8855.23	8305.68	17079.4	8266.98	11391.4	11199.1	13764	14963.3	10000.1	17393.6	13834.2	26734.9	27927.6	28980.2	46440.4	7619.23	20505.2	18131.5	12228.3	6881.83	15884.4	56366.2	13986.8	33340.3	6263.59	8598.2	2924.18	3257.03	26332.6	5525.48	7321.39	12367.2	6339.99	4829.06	6071	30656.4	5733.72	594.168	10214.5	14486.6	5052.16	9522.89
585	385.938	35.8001	7348.89	8375.66	8816.49	7779.92	7769.75	9542.28	8990.65	9265.71	9475.99	10788.4	10127.3	9809.35	10730.8	10037.3	9925.47	10177.5	8283.72	10046.9	7719.4	8307.07	11527.1	9898.69	11019.7	11364.5	9241.81	9820.8	8064.71	10383.9	9189.92	10211.9	10229.3	9018.72	9266.21	8292.83	8954.48	7871.79	8572.03	7940.28	7833.91	9124.61	7248.33	8702.46	7599.08	8530.05	8747.83	8361.31	8669.02
586	386.716	40.8947	17520.3	18986.4	17340.9	17753.7	17896	17586.7	18060.3	21640.5	22394.9	23558.2	22539.3	24340.1	21885.4	23890.7	22711.8	23580.7	40910.8	23077.6	45342.6	41334.5	22136.3	21786.7	23503.2	20754.9	22160.1	20295.5	40393.9	20965.5	42462.1	20050.7	21085.7	19056.1	20135.1	17701.1	18222.3	18075.6	17137	18450.8	16646.7	18429.6	38354.9	17286	18523.3	22617.2	17099.9	16094.9	16978.4
587	387.204	513.72	67251.3	65833.6	67329.4	69377.8	69865.2	68876.2	69227.7	0	229.085	126.582	0	269.061	0	378.635	362.025	342.338	1292	0	2519.83	2451.18	0	227.974	0	344.459	117.756	257.423	7783.86	253.455	15674.1	268.434	126.405	0	176.601	0	0	0	110.34	0	0	145.37	8087.34	112.772	0	0	0	122.626	108.28
588	388.207	513.618	13641.7	14264.6	13898.5	14290.8	13714.4	14140.8	13231.1	234.13	0	213.84	146.261	0	0	0	0	0	0	0	435.263	0	0	0	210.661	240.348	237.391	110.29	403.16	0	975.517	105.966	241.1	0	0	0	0	0	0	0	0	0	700.274	0	0	0	0	0	106.027
589	388.713	40.7338	9178.73	9687.36	9162.53	10012.8	8923.29	10006.9	10097.9	11418.2	12120.2	10761.5	12248.4	12285.1	10981.5	12844.8	11373.4	11367.6	21671.3	11624.4	23536.7	22729.2	10982.5	11114.7	11633.4	10478	9646.12	11498.3	22369.2	10673.6	22624.5	11830.5	11370.7	9821.34	9522.01	9749.74	9983.44	9521.91	9290.21	8409.02	8752.07	9164.18	21172.1	10316.5	9840.45	11945.4	9807.6	8822.87	8742.7
590	389.167	812.724	0	140.455	0	0	0	0	0	8470.22	10408.9	11604.1	10262	14822	15475.5	13339.1	12418.1	15650.2	8576.08	14207.2	7316.71	9640.58	10262.4	14039.5	13505.8	9473.3	12847.6	10917.8	6133.02	10268.2	10374.7	9343.23	11175.1	0	0	0	0	0	0	0	0	0	6781.11	0	0	137.133	0	0	0
591	389.269	735.243	10198.7	11759.2	12439.6	12179.7	11700.3	11198.1	10166.3	16916.4	17337.5	12722.8	26757.7	28236	14866.4	10342.5	38437.2	28701.6	44789.3	22013.3	34180.9	53067.8	13363.3	12999.2	29326.7	16341.9	39418.7	10187.4	57301	17034.9	41064	26464.2	9525.82	9733.48	13933.1	7937.7	5608.54	4207.5	11931.8	1481.65	4024.78	5460.64	21173.4	6619.01	8778.45	10443.3	10292.4	9202.74	5774.84
592	390.71	40.595	2570.01	2753.61	2855.75	3089.65	2353.18	2712.17	2798.99	3284.77	3854.18	3640.17	3940.36	2710.18	3837.95	4284.27	4243.11	3677.45	6677.89	3631.11	7944.46	7785.58	2490.63	3974.43	3274.16	2774.72	3669.18	3738.26	5950.42	3229.24	6807.43	2698.22	3411.34	3322.17	2755.93	3374.27	3332.59	3387.16	2677.39	2556.03	2897.73	2643.15	6739.77	3164.23	2952.5	4150.85	2785.67	3073.81	3084.58
593	391.184	855.211	0	0	0	0	0	0	0	18464.7	19187.3	21108.7	20759.8	29669.7	26180.8	24334.6	22389	29357.2	12373.6	25747.4	14624.8	16322.8	18776.7	28078.5	23558.1	18596	18209.5	15373	14043.4	18464.5	18439.3	16677.3	18800.7	0	0	0	0	0	0	0	0	0	10963.7	0	0	0	0	0	0
594	391.285	767.875	36572.8	35315	34990.8	34518.9	35924.5	37302	34748.3	34305.5	47135.8	43679.4	78318.1	92187.9	35800.6	23874.6	70554.1	71628.2	103618	63031.6	61910.2	174830	23515.6	34561.2	59151.6	38176.2	91086.3	37183.5	165043	59618.6	93331.9	64052.2	32924.9	29028.5	43158.3	31522.7	24893.5	13123.1	28712.5	8797.99	11653.6	28596.5	69164	17678.6	26262.5	23476.4	30967.3	43793.2	22097.4
595	391.285	613.084	9576.05	9629.94	11017	9114.94	9812.56	9490.69	9842.3	47702.8	8868.74	13851.8	24719	15361.5	10949.5	45194.2	53489.9	18201.6	91433.6	31715.5	67060.5	151931	5938.03	20631.8	23347.9	15360.2	25824.7	43322.4	124062	22830.6	26457.9	21810.7	9257.35	10864.2	1819.7	11869	15449.7	6698.68	11559.1	6678.51	12588.9	11210.8	60972	18174.7	4727.85	10985.5	3451.52	6852.28	9238.33
596	392.183	855.342	0	152.276	0	0	0	0	0	6022.64	6389.87	6144.78	6913.03	8686.48	8788.29	7356.67	6966.8	10180.2	4762.43	10093.4	3765.49	5309.95	5528.02	9382.23	7873.41	5925.92	7192.73	5279.96	4302.47	6266.31	7205.14	4602.11	7487.24	0	0	0	0	0	0	0	0	0	3593.25	0	0	0	0	0	0
597	392.287	770.39	6415.58	9055.9	6852.53	7948.95	8562.7	6264.28	7748.28	6654.44	10874.1	10945.7	19855.9	24440.3	6958.96	5117.17	19030.4	19250.9	24710.2	17409	13880.2	45096.6	5188.64	8220.91	13744	9796.13	20950	9498.64	43993.6	12956.1	26423.8	17941.6	8638.63	4438.98	8389.62	5715.5	4434.13	1485.24	7289.64	710.588	1003.35	4876.34	17985.9	2279.6	4779.34	5012.24	7482.83	10664.4	4300.18
598	393.102	547.224	4130.23	4393.09	4312.63	5569.67	3607.68	4845.94	4076.66	649.641	0	521.88	441.008	126.632	346.57	254.207	303.89	462.206	397.334	488.105	3463.28	489.015	744.984	679.559	493.807	522.077	110.085	0	433.389	265.763	372.364	398.735	565.304	5594.14	5419.17	5744.08	5154.02	5450.96	5460.64	5213.53	5734.92	5593.16	289.465	4647.65	5162.5	6609.98	5210.24	5527.15	6201.76
599	393.299	776.566	8409.78	9762.5	8529.61	9951.6	9926.43	9969.15	9976.87	12268.2	12346.6	11598	12118.7	25023	11964	6728.64	18918.3	24449.4	51413.6	24057.3	27458.8	35797	9389.12	9667.9	17003.6	10969.9	23802.9	8789.83	53344.9	17312	28334.7	14872.1	7183.9	11212.6	9462.99	9191.83	7544.07	4367.07	10186.7	1666.03	3707.77	4683.53	28239.8	2183.2	6701.58	7458.71	7464.69	10053.2	4435.84
600	394.878	34.7771	5594.93	4142.89	5398.68	5972.89	4904.99	4090.9	3582.46	1928.61	1816.65	1842.97	1440.12	3681.21	2132.97	1113.18	1470.38	1505.26	8613.09	1707.56	9942.56	8602.69	1415.51	1902.38	1894.74	1009.66	1507.81	1862.43	9611.72	1825.48	1313.86	2112.21	1701.92	4865.32	4250.26	3893.29	4235.33	5999.98	3056.49	4614.47	3929.84	4859.02	8271	3827	4470.55	4637.74	5057.99	4860.78	4043.51
601	395.188	510.872	300.568	241.323	342.083	398.302	269.61	389.832	357.366	17361.3	20079.9	4288.65	11258	28656.4	24821.8	17436.3	49697.9	33740.9	13019.2	18700.1	18511.3	16305.7	16150	43452.8	23297.8	16345.3	7639.71	28431.6	27530.3	20395.9	26602.4	12573.7	17414.3	0	0	145.499	0	0	405.844	0	116.887	115.51	9514.49	132.739	111.48	0	0	116.744	0
602	395.236	793.241	8097	8670.2	8101.2	7431.5	6921.55	6745.64	8303.3	11677.1	12669.3	7021.12	13772.3	25444.5	15954.9	14578.6	17177.6	31006.2	21350.8	23038.2	16921	15063.9	9553.81	15196	23291.9	12250.5	17839.3	9049.06	31967.1	19629.8	10238	9841.81	9149.84	4299.8	7733.88	5700.61	5000.39	3805.37	2845.19	5647.07	3699.73	10333.9	22951.1	3578.33	5021.37	9924.17	8053.15	6519.08	5028.49
603	397.185	368.698	35808.1	34677.5	35864.6	36021.3	36751.6	38294.2	38982.6	107.734	0	0	0	0	0	0	0	0	470.852	0	108.576	221.827	0	0	118.438	0	115.852	0	195.92	104.086	220.103	0	0	0	113.843	0	0	127.378	116.038	0	128.366	0	105.826	0	114.985	0	0	0	0
604	397.206	509.02	44676.8	45001.2	44228.8	43103.9	45116.9	46013.1	43900.4	14212.5	4271.56	353.823	3153.75	9686.23	11243.4	3680.04	13641.8	11919.3	22269.6	8568.21	50311.5	8648.24	15216.9	10820.4	43358.2	6249.77	2541.38	6062.63	15008.3	4549.36	15425.7	4043.87	38194.5	15095.1	49824.1	47856.5	42950.8	64209.1	28442.6	27470.2	43664.6	39826	5306.27	44234.3	23379.2	29357.7	41758.3	47074.2	13759.4
605	397.204	469.476	675.131	284.179	334.169	217.273	927.615	1118.81	875.624	62427.6	82398.1	18627.2	59966	156803	72968.5	63035.4	171963	209545	128258	143533	138128	125356	78300.6	73968.9	117719	108331	38691.2	73433.8	237116	78149.2	250003	66646.5	60775.4	0	155.691	1021.89	253.421	821.385	413.972	358.332	252.528	370.624	66800	632.114	400.698	816.797	1095.68	623.623	356.773
606	398.037	470.663	8774.23	8162.79	9162.52	9052.44	8090.12	9218.44	10074	15640.5	20830.5	130.349	14216.8	36996.6	17842.7	14827.5	44069.9	48858.6	30940.3	35244	33363.5	29891.4	19033.2	17956.1	29644	28393.5	9708.42	18307.5	57868.1	19480.6	58982.7	15177.7	15596.2	0	0	0	0	0	0	119.951	0	0	15849.1	0	0	0	0	0	0
607	398.188	368.719	7545.45	7881.72	7956.77	7716.81	8097.44	8124.38	7073.87	0	127.537	0	0	0	107.81	0	0	214.81	99.9254	0	0	0	0	0	138.209	0	0	0	0	0	354.206	0	0	100.67	0	0	106.778	0	0	0	216.079	0	0	0	0	0	0	102.747	0
608	398.131	812.23	2829.62	2981.54	2513.21	2333.91	1427.71	2408.5	2323.49	15343.5	15513.4	18171.8	15610.8	20508.4	25248.6	19357.8	16347.6	19324.1	12468	22800.4	13947.8	12286.1	11813.3	17892.6	15597.3	9343.24	16344.2	14365.5	9197.67	11324.5	12901.3	12345.6	15307.4	141.853	670.112	847.917	237.166	292.863	460.676	0	0	1408.17	8841.06	493.728	164.211	965.431	1140.79	1249.59	150.28
609	398.865	42.5601	2358.76	2636.36	2740.1	3370.48	3343.93	2879.84	2654.08	1738.88	2256.89	2435.45	2750.2	3176.94	1702.68	3613.5	3660.86	4916.4	7372.79	2795.77	2436.25	5330.67	1944.43	1641.18	3667.7	1560.11	4144.13	3072.09	6209.37	4121.33	4675.99	1428.55	2561.53	2565.86	2551.98	2581.57	1555.29	2601.15	3593.19	2844.52	2529.24	2935.47	6482.48	1988.12	2018.82	2322.06	1940.9	2246.04	2378.82
610	399.206	525.753	12517.7	12499.6	11687	12521.7	14438.4	13013.5	12852.2	6330.85	361.907	126.721	249.187	639.006	6604.49	858.482	1210.59	1388.05	22653	1277.49	38543.9	771.795	12433.9	1716.9	29283.5	2703.75	227.583	339.477	2907.66	101.638	2859.33	126.221	17398.9	2591.91	3251.68	4492.9	2422.47	55150.3	2855.64	2569.73	106168	3192.94	1001.85	17903.3	2824.79	40000.2	3936.54	2032.17	5812.97
611	399.135	812.185	280.766	276.761	550.941	392.488	285.293	338.763	0	4857.3	4680.29	5291.45	5083.95	9485.75	6810.79	5720.36	6523.81	6016.8	4744.4	7441.02	4853.9	7708.68	4952.93	6046.23	7141.31	4664.43	9245.22	4400.42	11861.6	4045.77	3464.29	3280.86	4771.79	133.745	4230.15	3038.05	0	140.997	138.031	0	0	187.587	4552.69	0	0	0	0	0	2375
612	400.018	472.003	4966.47	5216.72	7020.12	6276.16	5975.08	6737.15	5545.37	1050.93	2950.05	0	1613.01	546.749	2287.93	7173.47	6051.54	6322.51	3009.24	6601.58	11483.2	10204.4	3625.2	3548.24	6314.06	2620.3	7159.44	6100.71	6483.38	12613.5	13149.2	1940.51	4489.7	805.358	499.187	254.928	1228.28	784.807	1026.71	169.959	631.076	1039.91	9819.9	0	637.726	348.595	0	0	482.528
613	400.147	854.982	0	0	1814.18	277.601	0	189.967	0	10825.8	12433.5	11556.3	12197	16654.4	15229.2	15410.8	14556.4	17901.6	5948.91	14920.9	6516.45	9221.57	11442.4	15529.6	13043.5	8582.35	10270.7	9246.18	5322.08	9699.32	10961.4	9494.06	11853.5	0	0	0	0	0	0	149.828	0	238.842	6026.18	0	0	0	0	0	0
614	400.713	41.4625	2512.76	3097.35	2741.59	1866.15	2634.52	3224.65	2748.34	3494.73	4626.73	4605.45	4555.6	5404.83	4240.26	5147.3	4723.8	5784.72	6585.25	4519.68	7638.41	7290.3	2720.34	3868.48	3214.69	4026.09	3911.6	4266.06	8437.58	4678.79	7639.38	3574.59	3260.31	2930.16	3007.13	3414.66	2490.9	2726.45	2286.25	2963.49	3041.09	2532.13	6910.67	2971.79	3243.99	2694.28	2382.3	2859.31	3289.61
615	401.089	468.445	31153.5	30755.2	32057.3	32158.2	32230.3	33132.3	32134.7	32043.9	29618.7	31707.3	29059.3	30787.6	30637.1	30389.7	29096.9	29700.9	34695.2	27511.3	43548.7	31317.6	34305.1	30678.3	36038	30352.2	30479.4	30499.2	27938.9	29130.2	31408.1	28536.2	35109.6	35026	31235.5	32471.1	31558.2	32636.9	31982.8	33480.8	33488.8	33686.4	29524.2	33121.9	33671.3	31243.3	31180.2	32171.4	33812.9
616	401.218	531.086	84775.2	88663.2	85177	84528.7	90642.6	91070.2	84771.9	728.966	1142.55	1549.78	829.545	822.465	1536.68	1134.32	1566.16	789.066	1783.37	680.719	15498.6	1179.7	853.364	1320.79	1478.65	1076.25	1602.17	1531.21	971.007	988.813	2970.67	1163.78	1088.96	201.563	523.481	498.089	111.775	6727.71	543.535	354.08	2974.65	220.797	1503.16	375.913	582.19	1295.6	242.933	231.719	439.541
617	401.255	584.297	9573.13	8508.55	9083.37	8764.25	8917.28	8345.12	8929.15	0	0	113.649	0	100.02	0	0	0	0	0	0	323.498	128.491	0	0	0	118.045	0	0	7383.35	0	8714.63	0	0	0	0	0	0	0	0	0	0	0	433.886	0	0	107.099	0	0	0
618	402.09	468.386	6140.91	7511.62	6113.08	6866.48	6244.57	6848.69	6937.77	6204.18	6384.53	6156.77	6482.54	6003.29	6314.43	6158.27	6057.51	7110.91	6380.14	5062.81	11327.7	8581.89	6020.15	5998.08	5717.21	6456.76	7059.3	7185.43	6774.82	11215.2	12680.5	6287.43	6213.55	6014.65	7180.11	6263.79	7136.41	7420.19	6203.28	6885.34	6883.9	7056.31	8353.2	6833.81	6862.65	6080.66	6041.27	6240.21	7461.87
619	402.221	531.036	18312.3	18597.8	17558.7	18741.8	20023.1	18721.9	18665.8	119.831	209.307	350.354	0	499.443	118.666	0	106.554	0	399.204	0	358.224	101.683	235.688	109.338	111.182	204.629	125.056	104.481	312.804	116.273	115.654	244.167	114.453	0	0	116.228	157.293	212.045	0	0	0	101.623	124.58	0	106.911	227.587	108.694	222.194	0
620	402.121	238.934	0	119.782	0	0	0	0	0	4440.93	6404.41	3671.64	5320.1	5927.62	3422.63	7082.59	7050.97	10369	18968.4	7325.81	17503.2	22344.7	6671.74	6117.51	5628.89	3826.5	6868.38	6069.63	25689.6	6386.92	17111.5	3668.15	5827.92	107.456	0	0	0	0	111.648	0	0	0	22396.9	131.437	0	0	0	0	116.684
621	402.746	40.0942	3999.68	3919.03	3768.44	4009.45	3118.61	4508.21	3837.56	5817.38	7592.56	5277.22	5745.92	7131.08	5921.38	8328.54	7648.18	7053.4	13346.2	6245.05	13509.1	13516.8	5218.75	5558.71	7723.79	4859.81	6338.27	6046.15	12209.8	6097.81	12014.6	6081.89	5876.83	3916.33	3395.64	3460.28	3516.37	4105.08	3749.21	3799.7	3958.86	4482.93	12294.8	3952.72	4538.74	4136.64	4039.11	3377.77	4363.27
622	403.158	802.638	26820.6	26143.3	22262.2	23205.7	22969.6	23958.4	23323.5	5966.55	24276.2	9963.83	19039.7	34312.3	23400.9	23723.8	20590.4	62884.9	12684.4	21395.3	10561.9	18559.2	13972.3	33763.2	30626.1	16712	13047.9	24570.6	18604.8	28338.9	24470.7	8418.6	15035.6	8851.04	13534.6	17466.6	13691.1	11051	13370.2	23068.8	9350.13	24019.5	14428.7	20192.9	15954.5	18471.9	15782	17810	13412
623	403.197	464.436	27284.7	26944.5	27799	28172.8	28842.8	29096.7	29519.3	1321.88	1244.46	1176.14	1216.95	990.712	576.459	985.67	1384.52	970.201	1600.62	1076.76	1993.25	1407.71	622.994	988.429	1333.75	839.875	1532.54	920.733	2322.93	958.816	1660.79	1100.89	1144.83	719.902	928.689	1414.5	1115.99	1570.65	673.855	1270.51	869.169	536.382	1706.81	1315.31	419.352	1323.11	1144.98	1376.89	906.608
624	404.16	802.688	8218.2	8322.16	7948.64	6751.16	8142.83	8019.24	7880.68	2685.81	9399.59	4240.81	6552.57	11014.3	8779.11	8495.53	7382.2	21281.4	4610.06	6773.63	3810.18	7275.37	4864.52	12116.9	9625.57	5956.41	5302.63	7422.13	5809.36	9285.73	8468.57	2898.52	5385.52	3095.67	4403.93	4774.99	4381.11	3515.31	4450.4	7890.8	1983.07	7702.95	5467.53	6687.18	4779.62	6560.33	5066.35	5374.51	3646.44
625	404.201	464.189	5434.76	6030.59	5407.42	6382.28	6364.57	6360.26	5883.98	133.356	937.281	1525.44	0	211.831	253.049	1594.92	964.261	1678.32	6101.54	2036.79	4815.74	1072.93	3051.54	1012.46	3105.4	0	783.021	0	1748.05	0	1928.25	1502.82	113.642	135.758	1480.29	132.152	0	0	441.41	117.777	460.184	435.59	1787	0	153.886	171.588	158.222	741.009	0
626	404.754	39.2954	3085.39	3174.41	3616.14	4189.59	4044.11	2742.07	4164.53	5169.74	6467.11	5614.77	6763.4	7566	5126.82	6248.23	6097.34	6941.08	15076.7	6517.94	14123.3	13555.1	6003.7	5877.26	5962.46	5491.21	6724.94	5399.43	14301.5	5699.65	12495.7	4733.9	5801.31	3468.86	2807.72	3479.78	3207.58	3175.52	3520.35	3346.13	3138.57	3917.87	12860.2	3175.68	4004.18	4735.61	3216.11	2641.94	3541.41
627	405.982	404.673	11382.8	12024.5	11387.3	11168.2	11972.4	12583	12821.5	0	0	98.7748	0	0	0	0	100.285	126.74	0	0	102.087	0	0	0	127.276	0	0	2003.71	0	0	116.987	0	0	0	0	0	137.239	0	0	0	115.63	0	108.011	112.06	0	0	0	0	0
628	407.207	416.545	6581.35	6067.44	7138.19	7151.94	7495.88	6437.92	6889.44	11369.2	8798.52	6802.45	9923.71	9905.96	20243.6	12563.8	23688.2	24996.3	26860.9	19293.3	36570.7	44398.8	20496.2	10403.5	9558.46	3759.05	16595.9	8429.36	19732.2	11436.9	39325.4	6468.95	3505.92	3251.98	6075.14	8603.97	5388.11	6824.12	3812.39	6932.13	3690.76	7353.3	43708.2	2829.99	4216.74	6591.7	9002.21	8932.05	5017.69
629	407.172	239.242	5326.16	5828.99	5017.62	5842.46	5519.68	5507.82	5516.81	5812.63	10700.7	4494.04	9469.53	10365.1	5350.51	12945.2	14175.5	28575.9	49185.9	11721.7	49922.3	58904.5	10383.8	7695.34	11934.3	5153.39	9548.89	13232.2	86570.7	9612.61	32295.6	5274.09	8812.93	6335.68	8488.2	5214.13	6496.47	6245.34	9210.2	4691.91	6318.38	3754.68	91804.4	5877.71	5862.46	6674.58	2976.48	4249.42	6974.71
630	407.278	529.826	6106.99	6052.33	4996.07	6339.18	5481.59	6246.48	5460.14	17972.9	8108.25	6394.35	11861.1	6731.04	6133.29	15072.8	13486.2	4567.73	29610.3	13703.2	21070.5	293185	13498.3	5068.73	12046.4	5224.69	4413.71	3987.98	112122	12480.4	5479.84	8523.45	4636	4785.65	3259.9	1379.11	14609.3	517.284	18264.2	2347.01	5090.95	22765	19226	4795.33	1505.22	2093.5	7218.69	2761.4	1224.52
631	407.989	41.898	373.897	697.192	841.196	213.384	669.267	735.689	1127.18	6026.03	10794.2	5835.52	9500.21	11250.1	6824.69	7605.74	9172.01	16327.7	9444.29	10738.2	4437.59	5508.74	8490.88	11722	10141	5742.28	9396.99	9749.67	7354.88	9625.25	3844.35	8803.96	5887.68	2127.16	1285.53	1144.58	1345	315.716	1169.17	916.447	860.054	740.914	7333.68	1279.21	1385.58	2415.64	733.536	688.285	846.619
632	407.979	405.053	11264.1	11471.3	10786.9	11203.1	11438.4	11154.5	11166.4	2596.81	0	0	2386.79	0	5080.19	0	5626.86	6730.06	7008.61	5047.69	9328.09	11466.2	4548.87	2189.6	0	110.456	3774.06	0	5228.06	0	9850.95	0	0	0	0	0	112.593	0	0	0	0	0	10934.9	0	0	0	0	2638.05	0
633	409.188	514.348	4434.11	4440.1	4522.67	4685.45	3518.16	4340.1	5027.72	122.158	222.998	205.891	574.357	100.437	223.174	0	0	98.6542	975.49	217.409	364.896	12751.5	0	118.981	213.565	100.76	225.619	101.05	5679.37	523.638	1090.72	0	215.624	1797.58	1414.68	1261.74	375.597	477.943	653.652	1247.25	1381.95	2067.83	128.22	959.234	1827.19	7685.46	1121.56	1031.45	974.395
634	409.235	742.788	3524.46	4344.45	3573.48	3274.52	3068.27	3079.54	3901.64	34970.7	57685.4	56291.1	27705.4	72255.4	29623.1	46337.3	32843.8	79757.5	32046.3	62168.4	48875.5	36386.1	51263.6	75667.4	92724.5	47201.9	54588.4	36185.1	70666.8	27324.5	139652	33834	24298.5	3452.28	3804.49	2921.23	4135.68	3494.22	2996.57	2020.92	1194.09	1554.3	59334.8	2193.04	2173.65	4077.47	4755.99	3196.14	2162.63
635	409.985	41.8914	288.222	419.551	612.036	345.697	663.273	106.761	627.169	6087.44	10023.9	6669.88	10074.9	10375.3	6430.9	7627.05	9412.19	15638.5	7957.61	10657.9	3548.33	6247.91	8677.58	12548.4	9395.4	5294.08	10451	8556.38	6878.47	9538.35	3734.86	7140.62	5021.66	1625.61	1460.28	983.103	1213.62	313.529	1167.19	372.464	504.706	869.446	6439.72	665.469	2089.25	2425.66	681.455	943.704	792.158
636	411.347	855.886	3954.2	3507.87	3711.33	4348.83	5524.51	4516.63	3898.06	14376.4	9358.6	10622.8	8063.77	19385.9	11946.7	15400.4	10042.4	38423.1	16056.3	14733	13054.7	21091.4	3050.32	6907.09	22834	11457	11573.8	4658.24	22824.1	6825.63	14723	6205.87	4844	3994.05	0	7394.05	5791.84	0	3928.79	0	109.621	4044.91	16216.6	4855.23	169.207	8468.78	14076.7	7413.96	318.038
637	412.219	791.304	1162.46	1583.41	1227.35	1545.03	1451.32	2494.67	1192.69	2769.48	2790.49	1696.58	1829.45	4238.31	3458.02	3841.31	2904.04	7834.91	2861.23	7249.86	1837.82	3722.12	4994.32	5557.28	8541.99	4943.62	5501.15	3165.64	9908.37	8021.87	4636.39	4292.06	4063.11	757.18	1847.32	920.64	1813	824.512	520.973	3077.75	627.163	3397.11	5075.6	910.151	1674.57	2756.21	2274.65	964.943	1789
638	413.199	419.479	494.271	292.484	102.607	318.253	422.657	152.627	123.769	30769.4	35050.4	11161.7	28423.3	104104	31956.8	28307.5	83555.2	83864	82192.6	84975.3	102822	96439.6	28978	38116.7	40195.9	41588.9	34516.4	42684.7	150925	42234	140321	36459.2	20980.8	0	377.484	227.387	114.061	100.148	539.275	135.766	111.851	341.523	46033.7	316.489	107.017	331.823	815.783	110.275	104.54
639	413.277	774.454	3457.07	3311.73	3503.41	4098.72	3746.33	3931.6	4564	4568.43	7937.53	7100.87	8922.15	10470.5	5649.59	6777.21	6200.89	12215.9	16569.3	8741.4	8149.06	23269.2	2953.19	6222.09	16626.5	5867.63	13507.5	5636.01	22381.6	7278.57	21437.2	8960.98	4287.35	776.99	2342.41	1680.15	1273.91	142.893	1254.45	688.289	356.95	2437.02	8455	669.564	1285.43	1581.27	2245.79	3055.16	1385.89
640	415.27	610.698	8295.55	8070.09	8207.99	8058.95	8562.17	8749.7	8859.15	0	135.349	161.043	143.118	101.847	530.052	0	0	0	102.821	115.953	920.586	0	0	0	105.292	262.599	107.039	110.353	1200.39	209.918	371.221	136.521	101.37	0	110.317	178.647	99.5736	238	0	0	0	112.291	115.373	0	0	136.432	0	0	0
641	415.235	553.187	76561.4	74708.9	77615.3	75639.7	78910.3	78961.7	80341.1	112.181	254.564	102.367	203.08	124.982	0	221.315	121.252	244.322	576.572	0	483.527	429.28	119.846	0	128.11	237.97	120.921	223.218	1471.12	108.675	455.49	0	116.098	228.264	0	124.236	223.6	0	0	127.45	119.833	0	570.967	0	0	102.854	133.328	291.341	0
642	416.178	100.262	11437.1	12178	10452.1	11287.6	12524.8	11039.2	11598.3	26408.7	33007.1	12316.3	22730.1	19665.8	26383.8	34226.5	24608.5	15053.2	44553.3	7041.02	75648.9	35383.2	14611.4	19371.6	14283.3	815.276	97277.4	14180.6	55194.1	35806	10354.9	49320.5	4462.64	1496.34	7788.21	10846.8	12107.9	9221.79	9166.82	3919.54	11457.3	18706.2	27951.2	16353.7	20002.3	12188.5	7630.14	903.864	3750.43
643	416.237	553.081	18704.6	18719	17954.1	19008	18732.4	19523.3	19027.4	1071.96	828.563	493.507	1213.35	618.794	1208.72	681.108	744.783	413.909	376.082	346.565	314.679	237.5	338.189	598.384	411.008	609.069	209.106	577.772	405.588	244.128	116.076	840.739	164.352	554.987	442.305	242.913	515.188	271.5	681.36	398.307	590.498	426.218	136.214	209.988	662.184	588.266	658.653	753.864	382.037
644	417.042	36.0856	4759.92	4558.83	4900.87	5184.1	5040.85	4695.93	4508.38	6217.22	7422.72	7917.37	7112.24	8302.98	5459.68	9994.49	8806.85	10144.1	10000.8	8718.33	14471.6	14857.4	6086.99	6429.8	5997.32	5704.93	11198.1	8964.38	15378.8	8722.62	13171.9	7053.86	5168.08	4068.72	5272.31	4246.99	4418.73	4276.67	6962.76	5560.43	4783.03	4178.07	11883.9	4308.47	6014.68	3762.72	4037.77	4199.76	5168.78
645	417.209	477.997	13909.9	14529.9	14844.9	15550.1	15897.6	14364.8	13595.5	9857.35	7483.88	10433.8	8438.75	7773.08	8320.32	8651.68	9489.09	7796.81	9518.07	5618.8	10319.9	11183.9	6824.51	8166.11	8268.19	7991.45	7439.62	6083.02	9513.72	6927.93	9670.64	8316.71	6320.45	131.424	219.038	478.857	908.538	354.957	633.602	1037.1	1075.04	912.604	9683.16	668.4	237.726	503.74	508.362	232.216	631.279
646	417.3	770.482	12366.9	13212.8	11511.2	13703.3	11695.9	13289.6	12297.3	12550.9	16194.4	27081.1	17506.9	24593.3	10101.7	10505.1	32758.5	23893.7	36068.1	24265.1	24387.4	39191.9	14164.1	7345.88	14971.6	12571.2	21933.3	8087.29	43342.1	14875.3	25440.3	27545.5	6641.83	10220	14855.7	10991	4852.01	4386.01	11359	1840.18	4794.46	6768.23	16777.4	4410.42	8455.53	8502.59	8384.61	9296.53	7486.53
647	418.044	547.192	2580.4	2274.07	2251.79	2375.77	3333.35	2103.37	2782.21	4333.2	3973.53	3039.04	3380.04	3607.24	3887.47	3549.99	3207.09	3425.97	3493.61	2979.39	1827.1	2419.54	2361.51	3641.87	2732.05	3287.24	4193.13	3529.39	1564.64	3574	2721.65	4388.63	1921.18	2791.71	2340.56	2635.7	3108.24	2366.12	2559.73	2720.33	2496.9	2657.37	2479.21	3040.09	2170.44	1684.84	2235.74	2141.1	2457.04
648	419.054	237.199	117.309	151.293	110.889	0	0	0	0	14534.6	14216.2	19064.9	16726.6	14517.3	17894.9	20077.7	19513.7	17609.5	40682.5	18435.4	32951.6	41125.4	16883.2	18532.1	19859.3	17000.2	18347.7	17092.2	39883.7	19746	47360.6	13644.2	19760.2	123.54	104.994	101.257	0	0	0	0	0	121.45	30577.9	0	0	0	0	0	129.068
649	419.17	370.562	13132.9	13282.6	12018.5	13078.9	12718.3	13073.6	13064.4	214.398	110.523	0	220.986	105.764	0	114.93	218.236	119.23	125.839	0	327.536	442.24	222.996	0	113.621	106.994	105.441	112.606	363.097	0	260.57	136.963	133.698	225.584	0	0	0	0	0	0	0	0	0	0	0	111.815	0	205.529	209.074
650	419.316	800.334	22362.7	22390.2	21805.7	23361.9	22587.5	23381.4	22312.7	25467.1	27694.1	37073.9	30006.3	62555.6	26236.6	19848	45058.7	49053.5	75971.4	50672.7	47302.4	75775.7	24217.4	25931.1	37793.7	30794.5	53856.5	24260.9	89876.5	32527.6	43899.4	47159.6	22433.3	22765.9	24244.1	22666.6	14359	11456.8	19827.7	8030.41	10856.1	13625.6	47281.2	10084.7	15588.5	19003.8	21057.3	22095.6	11737.4
651	421.331	816.117	23051.3	22717.6	23340	25042.9	21876.1	23605.7	25320.3	26521.8	31723.7	41730.5	32229.3	62084.4	29872.2	24824	51283.1	63183.8	71967.8	54259.2	42831.4	69877	23589.3	28240.7	42113.1	28661	56196.3	26753	98992.2	31170.3	36603.8	40243.7	20591.1	26293.6	25465.5	23556.2	16054	12275.2	21779.4	7538.75	12524.5	13899.2	43596	14298.4	15311.2	22248.1	24016.3	24481.1	14206.4
652	422.334	817.101	5318.29	4402.94	5116.12	3285.43	4178.68	3882.1	3923.61	7060.01	7900.46	10539.8	9550.63	18776.1	7176.73	5891.3	13656.9	17749.1	19309.3	14182	11569.6	19919.6	4748.64	6548.12	11461.5	6583.43	15950.9	7421.34	27476.5	8382.64	10064.4	12393.6	4683.07	4615.17	4875.93	5419.64	2658.93	705.572	3601.24	696.183	1198.91	683.289	10885.2	1630.29	1153.94	3197.76	4357.04	4193.39	1773.71
653	422.837	38.3046	4519.84	5159.4	4259.62	4834.7	4744.84	4776.9	4198.73	7701.56	7818.99	8493.74	8543.73	9577.45	7018.71	8936.71	10111.1	7784.02	8316.67	7687.28	7696.53	8890.58	8670.76	8363.77	9652.33	7487.46	8226.52	8541.01	8056.11	7384.28	8925.88	8285	7810.43	4949.33	4338.3	4700.84	4520.11	4952.08	4817.22	4313.49	3930.47	4702.54	8765.28	5109.34	5529.54	6143.5	5013.3	3927.69	5058.05
654	423.199	531.271	5498.53	5490.91	5478.03	6350.33	5156.83	6200.88	6097.32	6131.36	6629.52	5462.62	6999.02	4471.44	7763.62	8143.81	5432.47	9246.89	23325.4	4275.76	15815.9	14445.2	103.026	216.63	6364.91	0	368.701	4576.28	19483.4	4210.13	15050.9	4604.31	187.78	0	0	0	0	132.279	0	0	117.72	0	21655.5	0	0	0	0	0	102.007
655	423.347	851.572	7495.98	13247.8	12776.3	10843	11392.4	11782.7	11717.5	21482.1	20690.8	29125.1	22603	42846.6	19670.3	18620.1	27437.6	45320.8	33647.7	30434.4	28961.3	40142.5	10325.2	17828.3	33346.3	21769.2	36040.3	14158.9	55554	18944.2	23808.6	19995.6	11118.8	13184.1	10979.7	14421.9	8764.05	6369.37	10308.1	864.937	4157.15	5656.34	25580.7	8118.29	3585.24	12750.6	17217.4	18896.4	2502.41
656	424.103	239.065	0	384.021	0	231.861	0	0	0	4476.04	5706.81	5141.02	6062.7	5627.75	4258.46	7538.37	6929.66	9478.95	14513.4	6752.31	13325.7	14974.5	6739.3	6523.13	7175.97	5137.12	5875.31	7686.35	18302.9	6821.91	13302.9	4432.61	6428.15	187.965	369.794	0	204.268	351.258	267.18	131.195	0	240.379	13843.2	0	0	454.056	172.748	117.233	339.019
657	424.197	416.335	2223.66	1725.2	2576.06	1529.45	1790.94	1953.34	2367.62	3387.82	1510.2	1392.4	2979.99	2766.82	5409.39	2818.41	6379.86	6851.01	7737.35	5094.21	11772.7	16012.3	5560.5	2369.48	2276.02	893.742	3661.94	2971.61	7752.43	2894.25	10585.8	1649.75	756.526	935.263	2491.35	4221.3	2638.82	5430.27	1794.72	2642.54	1469.95	8872.28	13706.3	934.905	1667.08	7735.51	3716.25	3061.45	2725.95
658	424.835	38.447	4310.61	4880.25	3965.39	4855.49	4495.47	4660.12	4575.4	7277.52	7729.18	7453.65	8062.47	8018.19	7890.46	8365.06	7575.3	8520.36	11859.6	8008.08	9797	9699.39	7538.24	6852.25	9734.32	7922.54	8325.13	7541.05	10045.3	7974.31	8557.15	7399.4	7791.12	4669.68	6195.24	4721.91	5492.35	4530.91	2477.23	4542.11	4181.05	5172.21	9226.08	5090.99	4708.93	6363.14	4315.46	4706.57	4077.57
659	425.138	458.875	2081.8	1666.93	1441.36	2254.98	1685.07	1776.24	1571.89	21746.6	18797.8	3239.03	17772.7	32238.5	23865.6	18636.1	33700.2	27048.3	29351.4	39261.8	32461	35653.2	14870.9	20945.5	19893	19721.5	10591.7	30887	43638.1	20581.8	40466.8	18058.5	11385.7	0	0	108.87	0	0	141.185	123.816	0	0	29761.6	0	0	147.332	0	0	224.983
660	426.366	881.161	3591.56	3731.77	3700.91	3745.81	4027.6	3300.27	3337.53	9371.85	8059.62	9910.58	9843.09	20229.3	8106.95	9537.02	7773.85	27834.7	10654.3	9591.96	13009.9	17598.4	3476.22	6332.13	16921.5	10728.3	10533.8	3935.18	19202.1	5976.68	6881.9	5540.7	3558.07	2899.51	0	5587.39	2873.5	159.132	2710.41	0	0	0	11299.7	2831.68	0	3990.86	4962.66	5067.33	0
661	427.159	792.441	13527.3	12741.2	13964.6	14018.6	12084	11916.5	12848.2	6143.44	13438.7	7483	8539.43	16250.4	14460.3	19271.4	12653.5	46740.2	11089.9	32787.5	9085.55	18323.9	10572.3	22407.6	27163	11124.6	11235.4	10199.4	12129.7	28135.5	16430.1	2911.94	9348.45	5931.72	7948.38	5107.96	7630.22	6130.45	4383.45	8652.95	5146.35	19217.5	20388	5656.04	7941.6	13686.4	12699.7	6107.82	6949.07
662	427.148	478.545	723.3	438.425	921.566	488.792	990.615	379.795	818.16	17128.3	21298.5	9487.08	17836.5	31563.3	17522	17150.2	35297	38561.5	32550.3	34438.7	55004.7	46438	11256.9	23615	14916.9	19304.1	15941.3	40588.5	51396	23909.6	58336	19483.4	8365.46	216.83	256.593	682.743	423.143	644.565	1142.22	550.778	233.682	574.69	38399.7	495.524	590.408	682.834	746.661	388.921	476.14
663	428.16	792.585	5304.45	4727.68	4276.61	4138.23	4294.25	4324.08	4068.03	2498.71	5222.71	2822.74	2592.52	5594.47	5363.49	6932.21	4532.85	17344	3609.45	11738.1	2084.54	7156.2	3540.57	6985.4	10679.3	4016.79	4822.65	4338.95	4965.91	10440	5798.27	1172.57	3837.44	1459.06	2343.36	1695.98	2701.03	2594.37	1529.77	3490.98	1416.97	5187.2	7410.69	1693.25	2785.44	5189.76	4057.72	1785.05	2714.76
664	429.155	230.035	4582.47	4678.05	3928.21	4406.88	4780.41	4746.68	4418.65	2811.33	4148.91	1339.57	3206.54	4601.95	1851.53	5785.48	5780.32	10206.7	15134.7	4437.94	15220.9	20472.3	4484.57	3124.31	5402.02	2769.94	3532.16	3483.05	28960.2	4245.17	13631.4	1827.96	4288.62	5486.86	7397.28	4769.95	5917.34	5766.05	7023.8	4522.3	5744.95	2722.62	25367.7	5453.22	4819.93	6321.07	2445.92	3861.15	5833.15
665	429.3	663.643	8697.75	9009.68	8474.47	8865.21	8662.27	9190.81	9155.68	7880.99	15297.6	8712.48	9401.42	8986.44	9661.35	17204.8	15111.3	20713.3	27114.2	10025.2	29564.3	42257.5	8537.19	6631.67	9158.38	8975.02	10392.2	8404.07	34325.4	8815.23	40678.1	6859.3	8372.4	5790.58	8593.21	6975.9	4292.7	5410.64	6050.08	3551.54	5978.1	6008.23	33683.5	5517.11	4343.45	8920.84	4237.13	7339.81	6718.93
666	429.25	575.477	28433.3	29219.5	27166	29397	28698.2	29456.3	29842.9	517.726	0	0	455.687	237.092	0	360.487	292.106	147.998	9223.3	1072.26	6068.45	16793.9	0	112.006	355.956	0	365.883	511.334	1106.41	352.404	0	0	105.052	0	355.107	0	0	119.103	0	116.955	0	108.568	1149.33	136.237	105.942	0	0	0	0
667	430.254	575.219	7438.16	7138.68	6668.54	6970.45	7117.14	5874.8	6797.02	0	0	113.014	0	127.463	0	0	113.728	0	4847.75	124.315	752.877	4561.03	2527	241.12	0	114.776	0	359.746	437.42	0	98.884	0	0	105.682	0	0	0	0	0	0	0	0	256.626	0	0	219.237	0	0	226.767
668	430.903	35.4929	3163.4	3273.48	3341.84	2846.28	3114.35	3065.54	3579.37	3239.71	3414.19	3587.28	3855.75	5025.69	4557.67	4485.79	4839.32	3922.15	6255.88	3568.43	7040.48	5829.15	4030.64	4819.82	4553.89	3644.65	4778.94	5004.55	5677.84	4831.35	5017.53	3679.17	4707.29	3084.53	4011.65	3198.46	3477.79	2820.66	2387.92	4620.33	2539.63	3805.93	5879.63	3590.31	4124.49	3405.31	3764.33	3095.29	3176.08
669	431.315	783.232	7673.33	7583.39	7592.76	8870.41	8117.23	7597.13	9032.96	8626.98	13896.5	20123.9	14273.2	20292.8	8759.41	8458.34	24083.6	18513.3	26689.8	17471.1	13890	24232.4	10239.4	6590.49	8805.93	10208.9	11747.7	3136.44	27842.7	8315.98	13809.6	14814	3888.85	5762.74	9426.06	6148.18	1919.89	2410.32	7251.09	296.621	2498.77	2981.66	9628.25	2727.43	5277.66	5003.69	4704.24	4177.32	2763.8
670	431.238	573.827	2486.86	3095.22	3600.62	2757.12	3441.23	2977.22	2811.9	6763.49	8921.86	6868.09	11151.7	10509.2	9307.3	7207.29	9215.81	11294.5	14872.8	9099.72	9057.31	6217.02	12833.1	9443.22	8463.02	8589.48	9484.43	8181.64	6829.41	7469.18	16661.8	6317.42	12562.8	743.089	1131.09	3532.55	1062.8	2250.97	1474.09	1062.9	1752.29	892.567	8245.51	1962.23	3353.05	1936.02	4649.86	1694.63	442.474
671	431.23	474.992	25421.2	26689.2	28059.5	27111.1	26488.2	27408	28135.6	469.337	671.643	282.006	473.751	500.318	341.645	374.033	736.629	1358.32	937.694	582.344	1317.81	1335.64	100.597	114.342	1554.38	144.923	246.213	581.871	4114.41	419.254	1011.86	338.027	916.039	1030.97	259.271	472.331	820.644	368.49	1223.77	895.623	336.385	337.392	891.812	809.51	751.368	564.662	656.719	567.392	1062.71
672	431.313	641.945	3966.99	4184.71	3530.03	2530.59	3841.28	3769.76	3812.05	9119.01	9039.7	2940.86	4309.16	8447.84	13409.3	10263.9	10433.3	6946.26	24268.3	11849.1	26782.2	21247.4	9019.14	11962.2	11394.3	7809.06	6482.71	5918.03	21389.6	4321.4	30375.9	3204.14	6068.67	1340.77	2233.03	2794.12	1209.17	2425.83	2214.45	2066.36	3016.93	2406.78	22651.2	3303.91	3047.27	4475.15	2071.33	3647.16	1317.39
673	432.868	37.2963	10461.9	8712.91	10158.5	8540.39	8824.96	9542.69	9511.05	13540.6	14052.8	13023.9	12841.3	15019.2	14418.3	13182.2	14738.9	14058.7	11968.5	14241.3	10654.3	9933.11	14194.7	14062.3	13681.7	14420.7	13475	15751.2	9166.65	13964.8	10119.1	14506.5	13346.6	9439.87	9723.8	10622.9	10477.2	9452.13	8829.45	9522.8	9124.31	9844.31	11014.8	9670.04	9620.36	10611.2	8178.74	8774.03	9518.42
674	433.236	698.527	15082.5	25717.9	20085	13921.9	10088	10478.4	11263.5	192415	214459	176564	92967.3	255922	157337	179117	170156	244481	151384	255388	195094	241105	222946	333355	255376	145874	243873	141357	485090	112952	512274	102681	101395	11903.1	18479.9	9752.51	22771.9	16446.7	20717.6	13625.6	9781.65	13422.7	445420	12014.6	12068.6	12955	12542.1	11322.9	12484.5
675	433.331	817.746	16968.8	18076.6	17253	17526.7	17112.2	16723.2	18142.9	23843	20383.3	26665.1	27716.3	53646.5	21601	22607.6	31891.2	58649.5	43252.2	33184.5	26705.2	51375.3	10247.7	16320.8	33528.9	22700.7	35743	23060.7	71233.4	20925.5	25142.9	24558.1	13902.5	15811.3	15679.3	18819.5	11732.8	6760.3	13102.4	3788.19	7068.71	8293.99	32004.5	11282.8	11116.1	14105.4	19577	21616	5851.73
676	434.013	471.259	6406.85	6433.25	6029.63	6886.96	7113.01	6198.6	6849.62	100.425	0	0	0	0	0	0	0	0	0	0	0	0	0	0	0	0	104.44	0	0	0	0	0	0	0	0	0	0	0	0	105.169	0	0	0	0	0	0	0	0	107.322
677	434.238	698.826	1104.57	1328.18	1040.22	810.026	657.766	847.202	941.9	45357.5	50088.8	42585.9	23660.8	58996.9	36975.8	42290.4	43180.1	59555.8	37568.3	60364	45270.6	56514.3	52606.7	81611.2	62897	35950.4	60771.3	35314.2	111483	27441.6	120550	26357.4	23925.9	724.417	576.798	323.389	532.548	1024.2	1347	938.799	614.826	824.131	105372	1051.57	928.085	1053.31	1278.37	1119.27	578.083
678	434.863	37.9533	7186.15	7223.55	6404.11	7697.14	7340.04	7133.94	7783.45	11005.7	10374.8	10575.3	11115.8	10715.6	11522.7	11018.5	9216.19	9355.37	9007.29	10077.8	7448.91	10023.2	10845.8	9960.1	10429.7	10522.9	11676.3	11870.2	9234.98	10871	9592.59	9671.42	11059.9	7636.71	8464.42	8272.07	7457.25	7127.44	7571.58	7180.37	6854.54	7779.66	10339.3	7243.37	7178.21	9392.08	11369.3	7030.03	7032.42
679	435.346	841.153	8322.77	11787.7	5838.11	7283.18	11979.7	8400.16	12034.5	26543.6	10141.6	15883.7	15602.3	25675.1	19357.8	23128.7	17494.3	59470.2	22282.5	31200.5	13832.3	25368	5161.39	9047.9	22078.8	24029.2	20668	10406.2	28227.1	17093.6	12072.8	11294.5	7793.68	6401.82	5172.91	11865.5	12241.7	756.754	5206.17	325.897	844.249	1094.77	11292.9	3515.55	2073.5	6579.39	17601.2	15305.7	689.211
680	436.017	470.427	6295.9	5696.25	6459.48	6356.82	5785.78	6021.58	5940.44	651.938	1896.2	0	281.306	5066.7	3462.96	2044.33	5241.2	3475.59	5116.6	5902.72	3187.18	6565.87	438.275	3074.88	2361.04	2834.43	444.597	5031.96	9198.27	3137.99	8515.17	2180.42	324.765	135.181	220.432	0	116.331	0	2434.14	282.451	0	0	3511.32	0	123.27	0	0	186.875	0
681	436.283	660.652	16511.1	17062.4	16667.1	17508.9	15826.8	16919.8	16949	365058	266011	205317	270341	197271	283985	219738	384237	568333	58630.2	320578	53369.8	34599.6	184166	343304	191254	269660	306624	302840	171396	629822	35923.7	178407	290025	47222.2	54575.7	42591.9	60758.4	73089.9	69672.4	78307	66215.6	58790.8	41448.7	43361.1	91041.8	67251.9	50361.1	54686.5	53750
682	436.856	39.4966	2935.17	3678.03	3753.36	3355.92	3722.03	2875.28	3572.79	3689.12	4438.58	4658.42	4186.23	4801.15	4723.06	5465.36	4920.28	4681.42	5551.22	4841.77	4886.94	7294.48	4218.28	4630.72	3956.65	4716.88	6110.48	4798.92	6357.45	4780.43	6135.99	4109.34	5192.99	3054.9	3140.22	3689.56	3077.71	2256.25	3058.64	4106.99	3104.32	3847.3	6127.52	3932.1	4536.87	3805.18	5791.12	4176.58	3680.79
683	437.063	476.733	3363.22	3770.34	3346.68	3124.48	4150.81	3840.14	778.265	71955.2	4021.34	37511.2	14870.3	9505.61	8613.75	6555.28	26245.3	21336.1	60386	42973	35028.7	17800.5	8594.47	27165.1	69077.6	32836	127028	31149.1	90428.9	79955.8	11275.8	229737	13882.4	29668	16875.3	15559.5	107448	8313.16	4966.43	111.231	0	6463.7	79780.3	104.626	6951.32	13970.2	160.164	3382.47	10858.3
684	437.286	660.556	2949.38	3811.37	4718.54	3835.1	3544.85	5173.87	3659.43	84952.6	62909.6	50034.8	60687.3	46885.6	63851.1	49106.4	88285.1	132802	14451.9	77504.3	14559.8	9413.2	44362.3	82017.5	45971.2	64000.7	70992.6	74659.7	44454	147410	9676	45635.8	67063.1	9457.69	12498.6	9845.48	14312	17558	17385.8	19922.7	16393.4	15514.5	9877.78	9300.69	22319.1	16581.4	11598.5	11651.9	12176.3
685	437.29	603.946	16695.4	16518.7	16890.8	16346.1	17689	17838.4	17934.5	18468.6	365.448	11730.3	21364.4	5999.7	1564	17118.2	44382.1	13275	180245	7487.33	14618	381361	17181.8	3854.52	9555.91	8802.32	6181.12	13717.8	56280	18894	6047.95	34401.2	407.018	6630.28	7825.17	786.418	7317.14	570.927	13713.8	13044.7	7402.99	8021.05	15060	26390.2	798.275	2010	8908.04	20689.6	669.356
686	438.045	472.546	1744.13	2375.25	2014.06	1661.35	1698.69	2078.82	2101.75	12935.1	0	7717.14	2499.97	130.995	152.764	228.519	5739.42	4125.5	14766.1	8784.74	6101.07	1185.05	1605.8	5572.91	15323.5	6649.87	27173.3	6506.99	19946.7	18239.7	2301.26	50768.9	2200.64	5202.87	2493.46	1768.4	24379.4	0	0	105.958	0	122.001	19804.1	0	0	0	0	0	115.18
687	438.296	656.243	1573.87	1616.99	1523.9	1792.5	1679.76	1934.21	2559.57	64865.8	44969.5	41888.3	41192.6	36271.3	30458.1	52647	57614.2	92120.9	10835.7	55447.9	15649	6445.08	39305.4	66621.5	31086.2	32073.7	35897.8	38699.2	24590.4	105216	9437.67	24947.5	49874	6726.15	5787.62	6345.38	6033.67	9224.44	10448.8	11617	11352.2	11956.1	9899.32	6838.58	8401.55	18340.6	7737.57	5763.29	5859.24
688	438.838	39.7923	1453.73	1725.3	2250.19	1632.65	2029.94	2188.09	1798.1	2103.35	2855.26	2039.94	2918.98	2390.46	2783.91	3241.77	3204.43	2337.95	3711.33	2540.74	3518.38	4295.89	3162.29	2956.45	2059.76	3105.27	3885.5	2927.07	4282.92	2796.69	3876.24	2199.34	2366.74	2072.11	2445.05	1957.47	1895.61	2118.69	1994.35	1944.7	1686	1534.92	3740.47	1594.08	2066.22	2022.54	2304.3	2146.08	2083.2
689	439.339	808.05	14020.5	15063.2	14668	15104.3	14269.1	15516.7	14587.5	29952	19751.7	18327.9	19739.1	37610.4	20903.6	21688.3	23903.5	50145.6	64696.1	32660.7	45325.9	65039.3	12055.8	17414.1	42034.6	23459.6	32836.3	14412.2	69641.2	18631.5	48641.6	17627.4	12157.7	12950.5	11984.2	14323.1	17139.8	5953.13	15793.3	4942.34	5850.66	10825.9	47237.9	10532.8	7033.6	16195.2	25743.1	16031.2	7229.63
690	439.372	857.811	0	0	378.729	0	310.563	0	0	11144.3	4833.24	6944.67	5167.76	15240.2	6995.62	9920.13	8277.7	17636.3	6031.18	9769.98	3763.66	4923.51	2225.63	2950.82	10694.7	7790.22	14199.6	8090.09	12261.9	5393.3	3484.24	6463.46	6095.22	0	355.731	0	4211.74	0	150.353	0	0	0	5702.42	156.786	0	0	4381.63	3444.87	0
691	440.344	810.333	2197.96	2032.89	2817.53	2340.87	1008.98	1878.86	1925.1	8765.19	4372.01	4720.22	3816.76	9612.6	5876.55	5550.63	6805.99	14056.4	18614.7	8297.75	11270.6	17691.2	2562.88	3661.33	11535.4	5056.54	8555.66	3423.14	22276.7	3542.61	12964.2	3715.15	1972.12	674.512	1554.33	1775.61	1222.46	175.307	1876.77	0	192.19	1006.92	13879.9	1272.72	464.259	3583.12	5422.61	2841.03	127.512
692	440.689	40.3149	8778.43	8600.75	8948.84	8822.21	8293.05	9630.67	8928.5	10917.2	10771	11015.9	11354.9	11131.6	11577.2	13477.5	11213.2	12174.4	22594.4	11623.9	22842.5	21095.9	11354.2	10350.3	12357.8	10592.9	12176.5	10985.7	21134.1	10494.6	23138.2	10024	10851.8	10040.1	10049.7	10330.6	9814.97	9242.16	9566.41	9191.65	8791.94	10824.5	20571.8	9636.94	9493.43	10952.7	9605.75	8694.54	8961.41
693	441.166	370.205	3964.46	4190.17	3230.17	3939.28	3968.47	3837.14	4525.12	1836.07	0	0	0	0	356.458	0	0	136.19	463.684	221.839	4254.92	2652.03	322.831	113.147	219.183	127.942	102.794	351.798	4151.52	0	2725.27	0	343.809	0	279.952	0	119.48	99.3534	0	0	121.724	0	299.619	0	0	0	0	0	116.619
694	441.347	767.773	4623.04	4271.25	3682.9	3728.73	4288.68	4280.99	3807.64	8774.25	7142.89	5224.21	6251.07	11891.9	4626.42	7608.21	5929.73	20000.7	11282.7	9784.79	8044.23	12714.5	3159.64	3565.92	13582	8355.46	7200.68	3089.6	21392.4	3736.21	13289.2	4791.1	2111.54	2367.69	3313.05	3956.35	3297.95	1186.83	5638.04	264.142	1397.64	2006.75	11548.1	2858.5	1319.04	3109.57	6918.51	4991.41	1710.12
695	442.679	40.2714	21243.3	24000.6	23068.5	22254	23300.6	22213	22656.5	27448.7	28467	27105.3	31945.8	29904.3	27558.3	32353.5	27265.2	30643.9	52170.7	28666.8	57216.8	54175.9	28756.6	28574.6	31041.9	25932.1	27696.7	24476.3	50038.5	26853.8	55288.5	24687.9	26098.7	23574.4	21780.6	23955.6	23281.9	23886.7	23632.4	22102.6	22188.4	21611.1	49948.3	25422.7	23735.1	28054.6	21916.7	21964.6	22347.1
696	443.266	599.265	129218	125734	132925	130721	131224	138444	130568	261.842	0	0	0	0	0	237.876	0	0	0	0	333.552	210.546	0	0	0	0	192.52	135.128	159.441	117.615	127.16	0	0	102.038	121.707	104.664	0	0	0	0	0	0	152.837	123.995	0	0	0	0	0
697	443.162	477.05	4275.57	4485	4418.01	4334.66	4576.74	4391.74	4875.53	2083.51	1408.55	1774.63	1692.01	496.437	563.862	3318.45	2256.08	5430.73	9712.96	10188.1	19138.6	9502.08	2264.52	2677.43	5063.49	1277.65	3996.5	1668.69	6915.66	13999.7	9407.88	3119.12	1875.86	2840.24	3222.93	4648.13	1112.95	2328.2	3644.12	851.832	5150.13	3897.39	32528.1	1142.05	2163.18	1564.34	1186.41	828.062	2089.66
698	443.315	801.099	18841.3	20684.6	17925.2	17933.5	21011.3	18775	18547.5	21026	32891.2	36632.1	30433.6	47720	23897	15602.2	51349.1	44715.9	46222.7	34721	32094.5	54291.1	21492.7	21528.9	33341	21250.8	39398	17498.5	62139	22699.4	32381.7	46368.5	13210.4	16192.9	22369.9	19187.6	7945.87	8784.97	15143.6	3788.68	4631.42	10370.7	22722	11106	14453.2	16331.9	14306.5	16649.3	13394.2
699	444.269	599.271	32584.6	33772.1	34856	34852.8	35207.2	34499.4	33147.8	0	0	0	118.743	123.989	6724.3	0	0	149.362	0	0	252.995	0	0	0	0	0	0	0	0	0	0	0	0	0	0	112.115	0	0	0	0	126.029	0	0	0	0	0	0	0	0
700	444.675	40.6713	25500	26084.5	26059	26303	26074.2	26692.7	26312.7	32527	32416.4	31617.7	34108.8	34017.3	30097.4	34273.3	34255.6	32716.9	57233.2	31554.5	65648.4	60334	34210.1	32080.6	33191.9	28036.2	32350.3	29034.9	59365.9	30740.4	63332.5	28478.9	31341.5	25551.1	25472.5	27359	26263	26751.2	27482.3	24265.1	25535.5	25906.1	55818.4	27341.9	26636.8	32613.8	24854	24015.7	25702.1
701	445.114	460.11	4240.15	4388.22	3513.12	4853.39	4915.64	4506.91	5734.77	10841.6	10861.9	11357.2	10273.5	12096.3	11702.8	11306.3	11043.3	11104	10197.2	10242.7	11513.5	11267.3	10306.9	11013.8	11383.8	10718.9	10977.2	11657.9	10568.8	10199.9	10336.8	10940.3	8989.91	4849.71	4086.09	4399.26	4471.66	4584.59	4977.99	4924.49	4011.4	5424.35	11860.7	5067.81	4771.93	4662.95	4495.71	4223.48	4747.04
702	445.332	826.146	93025.4	95339.2	96044.8	94641.5	92386.5	94659.4	94102.5	87633.9	133734	147908	156155	241127	106284	73717.1	222574	200588	194657	155005	116546	256248	79431	103434	159764	99708.9	212468	101985	314248	123354	113605	207193	75131.7	85364.8	102353	84198.6	53062.6	43169	72061.2	30124.2	31184.5	52503.6	114945	54831.1	68856.2	75904.8	84402.4	97161.5	71317.9
703	445.245	496.229	32720.2	36064.9	34463.5	35842	34607.3	34576.4	37444.2	280.759	0	462.589	0	459.763	362.603	104.345	2026.28	2520.22	2088.89	113.214	3636.04	3695.78	321.412	0	293.312	106.059	515.054	106.565	6134.97	415.587	1616.89	217.305	0	0	103.866	0	123.739	0	0	0	117.964	0	2344.12	0	122.584	0	0	214.777	0
704	445.245	541.44	8376.78	8519.82	8198.47	9901.7	9008.31	8863.13	8736.56	0	0	254.77	99.3044	0	118.818	102.912	212.854	261.612	447.568	136.721	498.03	28274.4	0	105.234	0	108.893	234.177	0	275.901	0	100.304	114.741	0	0	108.79	141.064	0	0	0	0	0	107.495	235.031	0	0	0	0	0	115.338
705	446.249	496.474	8822.37	7619.46	7547.21	8048.53	8129.09	6972.36	7823.29	7261.14	1145.14	410.694	569.503	5059.92	1479.25	2240.38	839.824	3675.18	1616.2	4768.09	9106.24	8498.92	0	820.903	2208.16	109.317	1048.52	5573.21	26098.7	553.625	1101.61	0	2461.27	521.989	233.674	715.381	0	333.684	100.945	105.634	0	0	12627.6	0	0	594.014	0	0	105.482
706	446.335	826.182	29623.8	29006	26145.9	28969.5	28692.2	29100.2	29450.9	27579.4	38478	48558.3	46654.9	72356.1	31905.9	21375.9	70979.8	61788.3	61754.4	45915.1	38276.6	78515	24274.8	33992.3	48099.8	30622.5	67124.6	32746.9	94239.5	38673.4	32158.8	64854.2	22860.6	25779.9	33750.6	27762	15413.6	12114.7	22864	7566.76	8231.62	15864.9	35346.2	17382.5	22080.4	24038.3	26339.6	31084.6	21055.3
707	446.671	40.5824	15934.3	16004.2	17119.5	16848.9	15082.7	16943	15500.7	20697.2	21020.3	19425.7	20106.5	19829	19042.6	22402	19253.4	21394.9	38495.5	19452.4	42628	38865.2	20652.4	20470.6	21341.7	16879.4	18856.6	19472.3	36283.7	16233.8	39730	16110.7	18883	18236	17245.2	17809.8	17056.2	16708.7	15510.7	15099.1	15187.8	17005.6	34049.1	15147.4	16086.4	19751.2	16099.7	14868	14318.8
708	447.347	845.565	72697.9	71520.9	76526.2	74383.5	72762.3	73145.6	76522.8	91277.8	101113	125971	117030	204695	107178	74775.4	159247	196099	191251	160336	111803	243432	68875.3	100923	150475	89915	196032	93792.7	281945	121361	104354	144004	79239	68703.7	73428.6	72851.2	50011.2	37582.5	61143.6	29792.7	34093.5	46022	117370	48707.2	53684.2	68934.1	79857.9	86504	49542.7
709	447.134	518.129	106.549	112.334	0	0	0	0	0	14229.7	11689.2	13431.1	13935.9	10627.4	14223.7	14096.8	14890.3	15983.2	46118.8	16381	69360.1	63323.8	12706.7	14816.1	10436.4	8508.64	10728.7	11470	54076.2	13295.7	83013.4	9274.71	11201.3	0	0	0	0	101.201	123.112	0	104.544	0	44998.6	0	230.881	116.078	0	0	139.45
710	448.307	532.105	69561.2	71231.8	72536.2	72201.3	72258.7	75625.2	73733.3	95975.6	40948.5	126559	34243.7	278351	53594.4	44980.6	54199.6	151943	290926	75051.6	137165	192761	84942.4	2949.98	67936	14542.1	109038	141014	844044	18851.9	24613.6	198435	32941.9	65621	136110	83106.7	22643.2	26346.1	14040.2	29272.1	11723	28192.1	260330	105609	7877.45	40099.6	77133.8	75430.6	13907.6
711	448.35	841.163	20732.7	21679	20051.7	21936.6	22097.2	8252.66	22131.1	29243.5	29750.7	36487.1	35140.7	61379	33952	20216.5	49769.5	60870.7	32068.4	48070.5	37222	71477.3	19573.8	12445.6	44923.2	27807.4	64170.4	28638.5	87466.1	37285.1	28615.3	41265	25593.1	19945.6	13347.5	21140.9	13621.4	9214.35	17863.5	6052.59	6497.06	10842.6	37035.1	10534.4	13916.5	19589.3	21787.3	26661	6653.03
712	448.693	39.9699	7585.05	8111.7	6936.48	8673.1	7947.83	7669.06	8023.12	8388.54	8598.5	8231.21	9919.86	9608.19	8972.21	9859.61	8695.24	8688.34	15256.1	9847.23	19148.2	15990.5	8838.75	8677.37	10012	8355.74	8524.02	7524.34	16112.7	8064.8	16646	7935.4	8346.64	7645.04	6449.3	7610.75	7112.65	7774.76	7748.15	7324.62	7616.85	7826.93	15745.9	6242.34	7408.11	8496.8	6526.48	7555.25	7826.18
713	449.173	582.883	1828.78	2235.68	2493.53	2096.47	2012.6	2767.54	2224.53	19011.2	12556.6	13270.6	13879.5	13306.3	11160.4	14036.7	16038.6	20467.6	15613.3	13652.1	16999.8	14183.7	21700.1	12513.5	11634.4	11309.8	12988.3	10445.8	38014.7	9798.89	16761.7	11823.4	19940.9	3017.86	2271.29	126.311	2083.94	4081.28	3515.9	2533.45	3698.49	3056.28	17606.9	2788.59	330.438	3377.7	0	3211.01	2463.57
714	449.254	617.307	14802.1	14869.7	15745.2	15455.2	14815.4	15943	14934.4	8675.33	14679.8	3730.52	33221.4	35492.2	13176.9	16107.7	31585.8	41834.8	19046.4	24002.3	17349.6	84551.4	11603.4	18020.8	10313.1	14272	14498.5	13125.2	67116.2	17414.3	37746.6	11507.1	7281.21	2375.82	16770.9	10917.8	10019.9	8787.79	26847.2	15589.6	7007.77	14535.2	24470.5	10550.4	21244	6284.69	5796.02	21907.2	3783.8
715	449.309	530.767	18654.7	20413.8	19038.3	21095.2	19907.9	21174.7	22270.9	26901.5	11646.6	36350.9	9078.59	77320.2	15750.5	12931.2	15485.1	42785.6	88045.7	22819.1	44173.7	58373.7	26997.2	6676.74	20262	5185.32	31112.5	42447.4	242753	5685.87	7880.16	57873	9919.18	18982	41233.3	25674.2	4257.96	4818.51	3895.09	8388.81	3888.96	7214	78446.7	30987.7	1620.28	11962.1	22439.4	22356.2	3370.85
716	449.362	857.714	36583.4	39443.6	46235	48842.3	37245.8	42547.7	39529.2	60298.9	58615.3	73236.1	65405.5	94759	55319.2	50596.6	82591.4	133543	77648.6	85249.8	64565.9	126750	33005.6	54534.4	105064	54049.7	112907	46599.9	135234	57661.3	50855.7	66033.1	40099.6	35255.3	35377.2	38164.9	25889.9	17623.2	37400.8	12352.1	20249.3	21573	65678.8	27533.8	25496.3	35064.1	43531	49954.6	31135
717	450.298	694.647	1094.8	848.861	623.267	522.739	828.128	266.781	549.766	29029.2	30499.9	11645.9	20231.7	14890.4	37523.6	35716.4	45442	97113.4	5220.73	54015.1	9750.65	4700.92	27014.2	77305.4	21250.6	30485.3	33393.8	32689.2	27783.7	127504	3899.34	16350.9	53954.4	5397.33	6835.66	3376.89	5840.53	10741.7	3850.66	5609.69	10204.2	6396.87	6615.38	2758	5043.15	9380.55	5523.12	2871.55	3659.64
718	450.308	527.263	3223.68	4133.69	2841.61	3207.1	3794.26	3626.74	3384.36	3617.91	1920.24	6209.68	1190.36	13438.7	1961.36	1886.98	2814.17	6952.82	15188	3533.23	7306.87	10718	4476	917.988	3008.41	334.42	5030.42	7377.71	40756.1	769.975	1322.97	10103.1	1217.25	2754.7	6226	3802.3	545.513	473.795	234.394	1054.69	0	508.609	12261.2	4285.45	0	1284.41	3362.35	3338.58	140.521
719	450.365	859.247	6991.78	8677.9	9287.83	8535.94	8866.1	9285.45	8611.54	15610.8	13618.8	22057.8	21290.8	29921.2	15583.2	12803.1	26297.8	42726.2	24297.4	25696.3	17665.7	35926.4	8838.18	16759.2	28932.9	15609.7	35827.5	12381.6	52885.6	18695.6	15683.1	19246.5	11621.8	7022.22	3925.56	10002.6	4279.41	829.415	6004.95	0	1188	4466.01	20137	2807.33	1775.48	2781.82	10202.8	13079.7	2736.61
720	450.725	39.0929	3212.98	3019.95	2498.43	3158.49	2928.97	2947.24	3029.43	3509.16	3251.7	3488.82	3172.31	3588.74	3665.99	4020.25	3984.12	4232.47	8682.43	3653.86	10858.8	8538.23	3996.91	3762.25	4524.09	3491.08	2868.87	3174.52	9442.79	3086.88	8678.21	3378.56	3434.6	3158.8	3279.28	3302.93	2860.48	3329.36	2930.34	3056.83	3117.71	3492.4	8689.82	3423.72	2758.15	3675.29	3122.6	2500.45	3110.22
721	451.342	777.697	10203.5	9168.57	9586.81	11553.5	9750.38	10194.2	9443.55	21332.8	12051.6	17597.7	12485.1	26181.4	13381.8	13144.1	13802.3	37711.8	29046.6	19193.7	26939.8	32807.7	2501.87	7072.29	20522.3	17353.6	17193.3	9370.22	48147.8	7827.95	27508.3	9223.01	5736.09	9310.35	7569.36	10787.3	12174.1	2952.73	10526.1	1648.61	3141.13	7852.22	26760	6792.82	3930.22	7682.69	20457.6	12104.6	3490.76
722	451.22	576.823	2403.68	2267.09	2445.79	2486.23	3174.03	2202.7	3463.42	6946.99	5035.58	4831.64	6131.45	5044.46	4200.18	4421.65	7492.49	7576.5	8889.16	5088.81	7062.21	16714.2	7885.85	4288.2	3610.3	4074.65	5578.65	3892.86	16880.4	3195.27	4528.18	3195.14	3027.76	455.039	468.637	115.924	483.442	1408.19	1107.73	978.301	1018.4	1201.16	8983.01	1250.27	0	771.473	0	1557.81	614.623
723	451.346	861.75	4046.64	4562.05	1630.91	6583.92	3899.27	1202.18	6157.56	6227.64	20829.3	8458.6	11572.5	19360.1	11211.2	1127.12	10814.7	12120.7	2310.82	15086.4	1763.71	9137.56	6521.33	15441	5586.53	6160.47	18193.5	9083.33	14725.5	12148.6	2173.59	14167.9	11572.3	335.129	374.158	4442.84	382.631	0	364.835	167.826	346.786	145.14	1723.59	381.489	0	157.11	9201.35	5732.79	349.24
724	452.135	457.449	0	0	0	118.172	0	111.557	0	22812.3	18927.3	4461.04	16783.3	31654.3	22458	16836.2	36463.8	28928.6	31797.1	37647.8	33107.1	37052.6	13861.6	20485.2	19571.7	19844.6	9768.99	28375.2	43315.5	20504.7	40823.7	19941.7	11454.8	0	0	0	0	0	0	0	0	0	31393.8	0	0	0	0	0	0
725	452.278	637.97	25336.3	28446.6	26680	26860.7	26540.3	28472.8	27381.9	100469	109126	138646	152774	126474	140525	92594	107425	127199	61960	235681	53184.8	63194.8	130652	116251	195922	149214	168536	192348	94124.4	103213	90851.9	116404	140091	90888.2	86683.7	75203.8	61337.7	87423.4	67448.1	64314.1	56710.1	72744.8	50114.9	58823	69244.1	62099.3	71869.3	55288.7	62777.7
726	452.923	35.6303	131252	131973	136805	138264	132948	132710	134583	153459	151837	162150	158316	146825	159284	146118	157445	152101	128371	158233	123156	127373	161769	163395	151956	166729	152593	162522	115101	156660	123423	161264	158614	133710	128186	127137	134700	139658	131373	131156	137143	128522	116136	134724	124521	124527	131958	145704	138352
727	453.284	643.613	11358.1	11388.4	12385.1	12866.4	11283.1	8810.05	8609.19	22315.7	22680.1	31796.6	33819.9	31606.3	32791.4	21065.4	25337.6	28879.1	70054.5	51749.2	62079.7	57430.4	30470.1	27258.5	46892.7	32667.8	39985.3	43597.2	86022	21796.6	28126.9	27680.7	31328.6	24570.8	22251.3	20064.6	15121.6	23855.6	19262.2	16374.2	24925.9	17239.3	39803.7	15550.9	16025.5	17259	18434	17458.7	15440.9
728	453.139	456.928	213.961	342.696	0	129.758	377.643	205.329	261.647	5687.84	4050.09	871.313	4052.72	6849.1	4282.43	4550.63	7833.95	6415.35	6869.18	7315.4	8238.3	8983.18	3903.85	4119.8	4167.48	3892.46	2579.06	7702.54	11393.2	5309.86	8941.08	5836.58	2783.62	0	126.508	0	104.897	232.419	132.995	242.25	0	166.301	6608.39	0	0	0	0	0	0
729	453.357	815.087	5778.71	4949.72	5496.74	4228.13	5658.88	6069.19	4678.29	13080.4	6620.75	8247.07	10011.6	19115.5	7251.4	10386.1	11782.7	31347	18747.4	15149.3	14837.2	25843.4	2226.64	5673.43	15141.2	10188.6	11977.8	7241.7	35681.1	7620.4	16606.5	7603.82	4756.85	2157.85	3043.23	5476.08	5807.03	605.136	6498.39	749.355	835.128	3317.74	17212.3	1914.21	1883.95	4184.04	11910.4	8722.77	2103.35
730	453.926	35.6436	10449.5	11519.9	11451.8	10732.4	11606.7	10046	11159	12169.7	12927.8	12440.9	13826.1	12799.2	12510.4	12012.9	13716.5	12259.4	12631.7	12578.9	9844.65	10214.5	13760.5	12588.6	12320.9	13840.9	12808.4	13690.4	9463.85	13443.5	10546.7	13106	13753	11164.8	11919.1	10922	11607.8	10265.5	11040.5	11092.6	11310.9	11251	9039.94	11910.1	9434.45	10689.3	11738.1	11770	12238.3
731	454.018	546.57	2302.1	2386.61	2275.92	2332.01	1650.91	2198.52	1962.81	3695.34	3685.35	4220.58	4101.79	3687.05	4354.04	3592.42	3833.92	3323.37	2430.83	3544.22	2176.79	2215.89	3834.47	4316.1	3637.72	4897.95	4809.42	4131.81	2366.32	4967	4123.84	3348.75	4343.26	2723.12	1917.11	2760.56	4651.81	2094.38	10633.5	2846.27	2050.35	1906.43	1596.61	2740.76	2029.99	3134.54	1958.12	2104.01	2076.76
732	454.286	638.161	311.765	748.796	793.99	585.056	344.795	659.905	934.386	3298.79	4360.58	4285.74	6725.16	11381.4	6795.6	2754.55	3914.55	4016.58	16071.4	8185	3341.11	13428.5	4252.43	4223.29	7003.61	6130.75	6815.11	6206.07	18944.3	2835.11	11460.2	3961.91	4531.56	2088.74	2625.98	1850.08	743.298	2049.82	1389.73	1390.18	1800.28	1843.24	1948.39	2610.55	1398.91	2316.11	1883.46	939.496	1313.63
733	454.926	35.9829	4593.41	4394.92	4500.16	5020.67	4602.17	4795.49	4456.71	4925.47	4951.66	5273.24	6283.78	4910.37	5111.13	4908.7	6231.63	5375.09	4339.41	5337.24	4430.34	4458.47	5000.6	5369.92	5263.52	5220.01	5832	6150.58	4009.15	5586	4353.68	5285.77	5901.92	4942.48	4506.72	4065.62	4924.92	4443.29	3974.19	4620.88	4724.6	3939.25	5010.15	4404.66	4354.96	3945.07	4992.67	5698.11	4208.8
734	456.014	546.434	2411.97	2320.06	2729.19	2563.47	1436.41	1959.69	2849.33	2669.26	2734.74	3807.16	2994.13	3435.59	3321.03	3535.09	2747.36	2992.77	2972.17	3452.87	1851.16	7050.32	4045.1	4145.78	3290.89	4100.17	4399.31	4431.42	1965.22	3615.71	2826.7	3319.83	3766.86	1923.27	2321.47	1900.32	2254.36	1554.36	1593.57	1589.36	1935.47	1626.94	2143.44	1956.76	1180.03	1543.82	2107.59	2070.71	2189.41
735	456.711	40.1012	2767.78	3221.75	2672.11	2419.64	2253.77	2959.68	2295	3501.24	3125.95	3665.52	3378.76	5219.15	3064.69	5655.87	4066.43	4375.55	10043.4	5098.23	10857	8522.22	3526.67	3724.94	4950.31	3329.12	4720.97	3650.74	9705.19	4260.36	8817.16	3258.05	3707.24	3022.03	2044.1	2799.34	2162.19	3063.3	3287.28	3124.1	2447.35	3104.32	8808.83	2410.92	2817.98	3199.33	2554.78	2761.02	2864.57
736	457.236	697.396	6734.01	6582.18	12021	8043.04	9670.63	10385.4	6518.67	154372	211984	99829.4	87144.8	140963	114784	143945	169438	225769	105608	129182	274844	165456	120689	165766	203638	128730	110042	180281	239469	165495	274889	130160	68162.6	7560.12	8021.01	6998.61	9130.42	15431.2	10044	13362.4	22508.2	12117.6	269288	10682.7	10835.6	15093.6	14796.1	12346.7	17852.7
737	457.279	624.582	5132.77	3860.93	4719.67	5238.24	5613.43	6031.12	3988.87	0	143.576	110.936	0	0	106.992	132.358	123.523	223.243	545.53	224.893	1316.48	593.008	0	135.044	0	0	0	126.721	348.604	793.763	495.671	240.319	350.482	921.025	599.191	2024.61	1100.76	1806.9	1726.27	1744	2822.89	1718.79	123.191	1821.9	1169.01	1864.67	1021.45	1631.35	1464.25
738	457.244	510.682	8970.71	9331.52	8646.37	9708.37	9038.13	9109.25	8011.8	439.516	113.329	564.194	0	124.187	314.987	278.882	598.111	3941.62	3318.15	351.151	5213.67	476.615	697.816	231.841	3149.87	211.022	262.369	367.203	1191.84	667.998	859.563	0	1755.06	780.778	840.607	698.535	830.158	1854.81	2277.13	2000.33	2158.01	1962.37	805.81	1848.07	2162.34	1195.15	1134.16	1500.1	1850.42
739	457.35	763.706	3802.47	4437.87	3585.48	4393.08	4679.44	4261.07	3746.63	12828.5	7823.35	6351.13	9662.49	16622.7	5143.57	7073.1	7108.98	19395.2	26842.2	12906.4	20886.3	21943.2	3217.43	3989.97	12968.4	9247.64	13203.9	5537.18	28705.5	7033.46	17309.7	5939.21	4392.7	3263.05	3662.32	4878.9	3492.74	1684.62	5953.13	1659.22	2116.84	2376.07	23893.7	4084.19	1965.8	3491.37	7761.1	6705.25	1981.18
740	458.238	697.981	984.314	224.491	127.158	588.456	595.689	618.923	518.488	40651.7	56375.9	26418.2	22710.8	37741.4	31387	37329.2	44593.6	56085.3	25489	30150.1	70039.8	43056.7	30917.1	41745.3	55589.9	31320.1	28661.5	46333.9	64713.1	43719.4	68592.2	35247.8	17622.1	121.363	263.192	534.631	240.868	912.649	574.953	1189.4	1785.32	537.224	69297.2	755.353	889.857	659.055	884.05	1105.24	1394.92
741	458.657	40.7195	3660.19	4379.78	4683.57	4778.69	4105.65	4378.04	4655.21	4543.41	5523.04	5225.6	4750.72	5585.59	5040.79	6089.73	5550.22	6037.47	9960.74	6244.61	11601.3	9319.81	5489.29	5336.28	5158.49	4467.52	5203.65	5245.44	11316.8	6429.33	10195	4575.05	5167.5	4506.42	4768.46	5037.42	4333.36	3887.73	4379.3	4180.12	4498.59	3845.12	10249.8	4005.11	4644.27	4804.05	4193.98	3843.56	3665.21
742	459.118	477.806	1833.98	2331.16	1908.43	3177.2	2408.34	1693.5	2495.49	2893.53	6125.89	664.422	3640.76	8061.44	2401.95	5535.97	11060.9	4113.37	2096.79	7463.56	1108.56	4623.53	4249.6	4652.71	7925.05	3692.44	8798.94	3294.81	1189.15	4026.01	656.183	3043.09	6388.36	1379.09	1998.84	2398.22	1465.42	2446.31	2441.43	1933.36	2341.87	986.131	798.58	2239.84	1422.97	6320.11	2172.46	2272.43	1820.96
743	459.203	583.173	27158.5	26872.2	27194.8	27894.7	27260.7	26326.2	27804.1	27631	23116.2	26619.3	30703.6	27290.1	23213.6	29760.3	37403.6	44844.2	48061.1	29817.7	28507.3	67714	46060.4	26984.9	27195.7	26590	31640.2	24472.3	84765.2	27932.5	36242.6	17451.5	41043.9	32446.4	27654.3	12313.4	25599.2	43367.2	29578.9	29239	35974.1	34645.9	28647	34452.7	5872.62	32819.7	8552.33	34284.9	21894.8
744	459.261	512.982	80258.3	82817.1	85985.5	84350.9	86268.4	85239.1	86536.1	715.76	354.525	1401.63	380.761	6825.09	136.065	288.375	7757.01	17191	23332	364.119	8416.88	14477.9	1815.53	621.258	5084.39	2587.52	5656.92	979.282	2499.64	702.884	6808.24	1629.3	3808.32	0	0	0	100.102	108.392	119.878	4860.3	105.457	0	4599.77	121.93	0	0	0	0	0
745	460.205	582.894	6330.59	7717.87	6945.32	8277.91	6834.69	7443.65	6933.5	6554.73	6852.35	6795.54	7687.5	7635.2	5730.51	7849.71	9707.19	12154.8	8421.53	8359.21	7237.17	9311.93	8573.36	7303.33	6759.18	7930.22	9280.24	7402.61	25056.8	6891.04	8091.57	4753.11	6407.79	8934.83	6159.72	1367.35	8022.59	11385.3	8057.86	8135.21	9691.21	9855.35	7719.98	8735.79	549.347	8707.32	1431.81	8425.78	5819.66
746	460.264	512.573	21202.7	21489.2	21282.6	22797.9	22808.6	22544.2	20829.8	0	0	0	0	0	0	0	260.566	302.355	4241.58	0	1122.84	1725.99	315.544	266.626	108.452	110.734	0	260.129	827.891	216.812	455.798	412.662	0	106.256	259.173	0	0	0	1133.89	107.067	0	0	101.298	0	121.659	0	153.221	0	0
747	460.671	40.0938	5029.91	4570.84	5252.36	5665.99	4846.04	5400.2	5738.49	7328.17	8089.24	7789.35	7643.09	8496.2	8744.91	9437.05	7299.78	8641.56	15946	8412.17	17792.3	14948.2	7163.93	7378.72	7828.6	7131.1	8114.98	7724.19	16422.6	7274.35	17097.1	6638.03	7482.42	5520.63	5373.82	6192.12	4814.5	4501.55	5822.93	5733.59	6620.9	5708.34	16013.3	5631.04	5960.54	6403.37	5542.56	4885.5	4576.93
748	461.032	568.32	999.855	710.702	826.891	1251.58	596.523	635.275	1032.14	57794.6	53039.7	48700.8	50393.8	53884.8	49766.2	49469.2	51220.1	51231.1	49334.9	45200.9	61876.8	52360.4	49036.8	43458.6	48479	41454.6	45539.8	46111.1	52529.7	46996.1	45917.2	54237.1	43499	753.577	892.248	803.232	978.055	782.015	697.583	1865.32	655.952	1069.65	61339.1	933.103	1021.09	766.421	1060.64	545.717	1218.91
749	461.265	511.54	4234.8	4337.08	4389.42	3966.99	4480.24	4594.27	3618.87	264.399	148.641	553.178	103.018	363.906	373.984	107.147	550.598	429.351	1513.29	108.825	1662.94	3155.97	532.438	107.745	244.493	118.938	355.363	213.64	3258.45	0	699.066	130.095	99.6923	110.79	113.635	154.51	0	0	325.844	224.351	0	0	2427.47	99.8384	215.904	0	120.241	0	0
750	462.035	568.162	0	142.338	0	0	102.863	0	149.089	11267.1	10736.3	11681.8	10883.1	10560.8	11741.5	9805.75	10500.9	10609.1	9982.93	9090.56	13493.1	13287.2	10852.7	9572.89	10558	9370.38	9793.14	9380.6	11096.2	9858.87	10421.7	12372.2	8006.17	0	0	0	0	0	0	115.588	114.32	0	13173.2	101.302	0	345.052	0	0	0
751	462.229	733.089	7228.14	5539.75	6602.54	7171.72	7977.88	7234.03	7734.99	4365.98	5261.13	5473.54	5425.37	5599.75	5006.5	5292.25	4648.72	5573.78	15344.3	5530.84	12797.5	12480.4	5525.68	5276.36	5267.66	5360.57	5048.34	5141.1	5431.57	6453.78	11379.6	4242.36	4865.31	6110.61	6395.8	5312.51	6511.53	5392.69	6113.81	5797.28	5876.95	7031.89	7110.07	6051.99	6779.49	7264.18	5184.64	6752.92	6205.23
752	462.299	679.375	22390.6	22727.6	22780	21532.2	22587.1	21430.2	22243.4	242369	256329	137370	182279	161696	222752	125746	309662	404915	50608.7	228443	33058	33112.8	185003	253896	135440	181264	205061	210427	152499	426394	21023	134660	230582	42617.7	30954.5	27851.3	46811.9	48660.4	49779.1	48342.3	32898.4	48001.4	31056.3	34570	54595.5	59621.7	30948.5	40622.3	34597.3
753	462.695	39.442	5004.23	4496.4	5461.3	4832.62	4725.39	4915.2	5184.97	7733.64	7999.76	6947.66	9164.77	9341.84	8104.48	10529.7	8375.66	10000.9	18029.6	8648.84	18774.6	19850.7	8183.81	8323	10012.3	7020.19	7691.95	7003.72	19503.2	7449.87	20476.5	8094.01	7468.99	4512.1	5759.09	5691.4	5008.2	4375.71	5359.08	5103.66	5467	5056.59	19491.7	5183.93	4983.54	6317.44	5314.28	4540.14	5225.64
754	463.029	568.297	1426.28	583.07	1422.27	1138.79	787.638	1168.49	1001.57	60491.5	50351.7	47973.4	50592	51348.6	49378.9	48221.4	50615.8	48296.5	47616.8	45181.8	62203.3	51653	50568	49018.9	46326.5	45149.8	45583.2	43208.1	48291	45712.6	43719.5	54482	43326.4	806.416	1066.32	1034.53	608.52	1054.59	773.593	531.305	995.945	966.571	63625.3	647.925	984.929	1096.4	618.816	1002.07	1106.37
755	463.342	812.412	24575.4	26025.9	24489.8	25451.7	26373.9	24858.7	25956.5	36522	32457.4	35062.9	54845	73522.8	28868.7	26275.5	48542.8	70472.7	78940.9	49006.5	47919.1	90424.1	16831.3	30790.3	55587.3	32246.2	57504.3	28988.1	107409	36233.1	51491.7	38728.6	19836.2	22954.8	28557.1	25119.6	20269.6	11604.2	25636.3	6001.87	11182.2	13925.6	47478.6	16627.3	12298.4	23141.6	31062.3	33069.7	14531.7
756	463.302	679.263	5687.55	5166.42	5539.14	6090.4	6891.3	5652.32	5542.23	61971	64111.6	34225.9	48479	41238.4	60228.8	34350	79306.2	103898	15574.9	61064.9	11217.4	13429.2	48379.6	64630.9	34041.5	49977.6	54815.5	55591.6	42733.4	110755	7353.01	33299.5	60582.7	10736.4	8359.33	6672.91	11923.2	13676.9	12707.2	12965	9401.78	12311.2	10579.4	9713.27	14153.5	15923.1	9144.27	9079.03	8105.42
757	463.342	755.001	23558.3	23883.7	23372.2	24968.6	21967	23985.1	23063.3	30235	27788	33419.5	31549.7	50322.1	26334.8	18288.1	40885.6	49131.5	103738	56769.2	78565.3	87721.3	15920.8	24451.5	45471.1	30688	69446.8	36756.9	126773	34212.6	74599.5	36999.2	19075.6	29941.1	31486.4	23097.7	17434.8	15338.8	22634.7	9555.76	1844.86	12258.3	62472.9	14258.7	19776	20942.8	24555.3	31322.7	15490.1
758	463.305	594.688	3274.39	4528.66	3476.87	3410.71	3711.15	4198.53	4831.25	4086.97	7243.38	14256.4	4370.92	20237.4	1451.63	5936.44	6410.91	20279.7	10689.6	5337.12	14492.6	9810.07	10070.6	1786.11	3416.44	7024.77	10601.7	6347.49	39559.5	9277.91	5901.9	16102.9	2880	5483.54	4940.03	2543.93	1271.94	1112.1	1799.3	1673.88	428.44	2067.39	14905.6	1516.96	1732.33	2854.45	916.585	5583.78	1263.68
759	464.032	568.17	0	0	108.815	230.168	0	114.143	100.444	12265.7	11085.7	9208.21	11475.8	9451.3	10143.6	11185.1	11669.5	10974.3	11648.6	10793.2	12975.1	11179.1	10560.1	9806.6	9734.63	9163.42	10675.3	8710.52	10582.3	9406.99	10167.5	13219.8	9722.1	0	131.823	110.463	0	0	0	101.079	107.772	0	13280.8	0	132.92	0	0	108.452	0
760	464.316	736.35	15303.5	16939.8	16565.5	16892.7	16012.6	15591.8	16030	333391	362661	191685	302951	211426	355570	179947	466278	651923	73440.7	351914	60863.8	52489.2	238914	382034	205542	346645	297914	322098	202438	775051	41038.5	209716	405178	64088.4	61252.1	48420.3	76028.5	81713.3	66277.1	81595.1	80306.4	68096.2	49285.9	45617	79370.4	68582.7	62871.9	63830.8	51369.6
761	464.302	476.143	26098.6	25253.2	27719.5	27997	25969.5	27235.1	25865.3	14773.6	4765.15	12225.8	5395.59	18992.6	6438.54	5872.38	19153.1	27405.1	18226.4	11984.3	10514.1	19643.9	8972.49	2832.18	26649	1919.81	13200.9	12429.5	220982	3928.68	9638.68	47048.9	3416.7	9737.63	30259.8	14839.2	2959.71	4036.05	4250.44	3279.21	1334.46	4424.84	33936.8	63431.4	1700.41	6621.4	18374.6	7189.15	3570.43
762	464.713	39.2955	2752.1	2260.96	3089.89	2668.97	3156.02	2482.91	3069.07	5321.91	5176.8	4502.18	4920.72	4792.74	4957.35	6017.11	5795.05	5526.45	12612.1	4975.53	14296.3	14376.9	5214.64	4991.56	6210.32	4561.15	5713.68	4876.38	12919.1	4513.26	11826.8	4769.28	4666.01	3317.89	3343.51	2838.77	3054.52	2707.34	2788.69	3118.55	2674.12	2742.72	13730.8	3488.2	3005.46	3786.47	2839.09	2543.71	2733.05
763	465.027	568.033	0	0	235.754	117.386	102.851	183.537	284.151	17697.5	17354.7	15223.6	15886.5	17722.7	15342.4	16230.6	16680.3	15268.2	16636.5	15563.2	21146.7	16864.7	17403	14773.9	15817	16251.9	14930	15248.5	16793.9	15504.9	14368.3	17341.8	15196	146.989	258.878	111.767	247.393	0	0	226.667	119.582	262.056	20510.1	237.357	0	113.841	463.091	110.088	110.218
764	465.267	478.174	11437.8	10675.4	11655.1	12239.8	11837.4	12198.4	11700.8	17403	10265	5950.93	13085.2	21300.5	13489.8	8641.58	25272.2	19113.3	22782.5	18138.3	19913	38697.8	10916.3	14103.5	8518.04	9249.71	12715.7	18265.9	102305	10234.6	21949	18776.6	5999.78	3288.78	13580.8	9961.16	4143.09	6350.4	7352.13	4541.94	3394.89	5793.47	37412.6	22237.4	5518.53	4527.81	6985.26	5607.5	3113.79
765	465.357	810.737	24401.1	38014.5	23433.8	33572.9	37776.7	36036.2	36780	34399.9	25597.4	50571.8	58864.7	99937.4	26076.9	47163.1	36080.2	61037.1	77388.2	46108.9	59298.4	79431.6	14740.9	22251	94956.6	32867.8	42588.5	22210	93565.3	46025.6	52721.2	31931.3	12628	31499.5	40932.1	39856.1	32491	22425.3	33782.7	9034.21	20096.8	22140.3	50087.2	28755.9	14283.2	42514.3	65004.8	51003.4	22709
766	465.328	737.391	32172.1	31202	32367.3	31964.8	31732.5	30846.4	31709.8	90838.3	96957.2	57353.4	85705.4	75240	93679.8	50744.9	125076	172468	108408	104903	67728.8	134130	62965.7	103776	64899.1	95112	88311.4	89506.2	135384	202858	90798.7	59541.8	104989	30819.6	32764.2	19170.8	25512.5	25143.2	33096.6	24929	25109.3	20909.8	84623.4	18560	27793	24447.5	21628	47157.1	18543.5
767	465.248	599.25	9857.92	8683.94	9143.2	9404.78	10305.2	9374.26	8311.03	134.102	147.175	682.71	218.105	1068.8	0	227.271	494.545	1008.54	1691.35	471.266	1481	1256.26	590.314	108.088	101.819	652.351	294.96	1038.04	3264.45	658.506	2153.35	682.2	350.3	355.342	671.882	100.526	286.123	437.74	558.355	944.218	1006.52	757.245	1200.4	541.573	276.091	8033.7	702.689	0	0
768	465.947	41.5188	131.479	249.914	871.101	404.755	561.356	341.807	427.398	4478.42	8513.07	5102.26	7965.17	7165.9	6090.45	6165.17	7734.01	13806.2	7097.98	8699.04	3767.97	4559.52	7625.69	8920.87	7490.51	4332.17	6806.37	6912.53	4862.17	7724.55	3061.89	6049.74	4518.11	1460.33	1471.57	885.084	1312.91	553.853	1136.48	727.969	204.51	581.961	5837.21	717.722	1049.27	2388.23	1120.26	548.092	594.255
769	466.328	735.311	3261.88	3024.33	3542.52	2881.86	3647.49	2916.89	3072.31	27799.8	36854.7	25598.7	38324.1	24336.5	30500.8	27224.3	39324.5	54883.7	16721.9	31179.6	13091.7	14237.8	28122	40689.2	23853.3	30586.9	28280.5	33312.4	25200.8	62913.2	12812	20304.7	41529.8	8114.95	10821.3	8164.21	6320.03	7566.44	7776.3	7662.95	9565.84	6682.98	10784.3	4846.88	9106.92	8262.93	7842.38	16446.5	5547.52
770	467.198	495.04	3893.83	2640.71	2899.01	2404.25	3348.93	2793.9	3132.65	517.131	132.58	233.99	353.736	273.301	927.081	133.268	245.007	695.679	6416.32	337.516	9158.44	2944.72	1125.36	355.189	3590.83	502.257	222.826	635.787	2901.42	133.027	1971.88	0	4354.74	462.314	1352.1	4562.2	2552.66	4421.32	3324.04	2741.85	1859.92	2107.53	2267.29	3557.7	1461.16	1815.07	2193.82	4238.6	1082.3
771	467.368	839.873	63796.1	65913.1	65495.6	70126.7	68552.6	66982.1	67814.4	95082.2	77238.8	77390.6	89920.1	213153	87812.2	80947	126741	220061	196839	152839	154081	277601	44118.5	80437.5	181753	117916	134544	73660.8	311581	86120.2	161296	89489	51409.9	49952.8	65861.1	78495.5	50775.5	31588.9	64099.6	29135.2	35420	42919.3	165995	50853	35649.2	67245.6	120688	99363.7	42209.5
772	467.944	41.5011	873.403	608.198	361.532	778.568	653.72	519.763	853.08	6361.81	10063.8	7270.29	10006.2	10154	6236.71	8574.71	9478.22	16358.5	8785.69	10922.8	4097.58	6842.78	8703.39	11892.2	9211.29	5607.4	10306.3	9893.12	7551.32	8892.8	4598.94	7974.67	5505.88	1374.7	1411.7	494.306	1250.81	863.204	1622.53	1206.87	349.635	773.318	7390.78	1293.75	1727.88	2453.91	1349.93	1013.66	919.4
773	468.372	835.735	19578.4	18508.4	19375.6	19043.5	21611	20895.3	21655	29363.3	25656.9	24770.3	30141.3	64462.2	28099.6	26409.7	40157.4	71008.2	59898.7	48366.9	46701.6	85659.3	13760.3	23311.6	57891.7	34425.4	40460.4	20412.2	97162.5	27720.8	49376	27819.1	15099.5	14585.6	20851	23909.7	13767.7	8445.91	18578.7	7516.4	9323.42	10534.7	53031	15519.3	7664.79	20105.5	37987.8	30597.6	12014.8
774	468.898	36.2034	8189.92	9283.62	9765.22	9486.73	8790.41	9007.77	8973.21	7634.45	7787.01	8493.1	8236.48	8241.02	9586.78	7374.91	7793.94	8912.84	10587	8850.12	6064.55	8722.16	7279.17	8723.77	8550.33	9166.84	8299.66	8371.53	8721.22	8640.52	5969.91	7715.7	8909.71	8053.97	8572.97	8705.75	9418.57	8534.73	9234.33	9396.64	9283.19	8230.54	7814.47	8319.69	9523.31	6513.61	9872.95	8907.94	9706.13
775	469.339	847.088	8821.73	8354.58	9047.38	8894.09	9200.05	8218.38	10795.6	17367.9	19372.6	16552	19374	29374.4	15858.8	9558.9	24488	32832.7	31811.5	23207.3	17393.9	39126.6	10083.1	16467.3	31285.2	20207	27286.3	13257.7	34594.9	18245.7	15175.6	19566.7	9941.72	5974.68	5404.32	5044.45	3999.33	1451.56	3538.31	700.77	1201.02	1714.42	18964.7	1798.23	3511.56	5280.18	9069.13	10276.7	1348.32
776	469.931	39.834	2719.09	2237.62	2710.06	2251.5	1626.63	2329.01	3120.26	4824.53	7027.32	5383.91	6456.33	6577.8	5005.44	4733.12	6718.34	9227.7	5728.46	6713.94	2608.78	3581.92	5210.35	6940.05	5800.2	3948.19	7043.62	6097	4877.67	6431.33	2462.4	5787.19	4650.6	1526.85	2636.18	2004.17	3705.74	2928.28	2949.22	3277.13	2669.84	2505.03	4913.57	2595.92	2582.93	2389.35	3322.74	2952.7	2156.56
777	470.669	231.163	16240.4	18050.3	18879.9	19321.4	18482	17943.6	19568.6	34146.1	49628.6	40620.5	47633.2	47251.2	25859.4	56881.8	39453.1	54388.9	76217.7	46734.4	96590.5	64210.6	40995.4	38116.8	54312.7	32365.5	38444.4	33490.3	105018	36515.8	112553	56590.1	54424.5	16896.5	14775	9905.68	14010.3	16185.6	17120.2	13321.7	7940.12	14052.6	91099.1	22537	14610.1	13237.8	11109.7	13490	18573.2
778	470.792	38.3669	2302.63	2429.08	2080.24	2659.47	2658.64	3210.64	2589.41	4652.39	5326.96	5113.76	5081.98	5372.67	4975.07	5293.14	5038.52	5431.55	7525.68	5432.61	7836.32	8382.35	4736.9	5464.47	6118.78	4400.56	5615.13	5069.21	8472.73	4604.92	8149.6	4487.27	4290.11	2996.88	2994.82	3012.6	2433.87	2363.81	2700.06	2991.2	3194.43	2718.84	8509.07	2915.82	3143.54	3489.55	2902.71	3225.51	2430.73
779	471.062	568.562	18050.9	19854.3	21012.6	18584.8	19682.4	20132.4	21172.5	106540	116194	112579	113359	110306	113162	116365	112656	112429	109005	116866	108378	111136	113930	110298	111861	114763	116698	112161	114732	114495	112218	106980	113096	18263.8	19903.8	18694.3	19867.2	19650.3	18792.2	18173.4	18285.7	18742	110501	19707.1	19740.3	18729.3	19598.2	17408.3	19578
780	471.668	232.393	3521.84	1978.19	3202.13	3117.2	3574.98	2778.53	3721.33	7209.53	11355.8	10292.8	10011.3	10488.4	5707.89	12405	11430.6	12298.4	16888.6	11670.4	22771.6	18212.8	9999.56	9776.06	13374.8	7832.17	9432.4	8139.64	33412.8	8112.56	36005.9	11453.8	11223.5	1866.04	3021.29	1288.6	2451.6	2328.54	2945.66	2049.16	1042.98	2105.92	25747.7	3519.72	2304.96	2275.17	2023.3	1631.84	4532.1
781	472.062	568.32	6031.38	5097.57	4971.29	4151.31	4057.98	4913.38	4741.87	24881.6	27020.8	26505.8	27852.5	27510.3	27003.1	26624.9	27399.6	26285.4	26140.3	27339.5	25264.4	27995.1	27929.8	29078.8	28864.2	26480.2	27136.5	27624.4	26346.5	28392.5	26694.3	26967.9	28426	4809.93	4661.91	4766.2	4367.98	4445.95	4658.44	3982.1	3993.93	4457.14	24748.9	4898.03	4017.5	3924.33	4025.56	4357.47	5089.44
782	472.778	39.0302	2506.03	2570.42	2953.13	3035.21	2722.57	2954.48	3208.54	6431.86	7583.07	7403.1	7606.36	8671.64	6119.74	7701.79	8038.39	9133.99	13839.1	7738.3	12947.8	14575.6	6417.98	7528.66	8287.98	6206.7	8842.4	6483.45	13901.6	6903.27	12549.3	6192.67	5653.47	3070.5	3267.91	3754	3000.69	3298.8	3761.1	3058.64	2642.28	3779.76	13466.2	3524.8	2967.66	4605.77	3126.74	2442.11	2870.77
783	473.276	580.761	29612.3	30252.2	28717.8	32100.8	32139.5	30578.1	30785.1	324.736	269.824	723.256	0	459.871	339.708	135.72	2137.39	4383.75	1261.04	807.115	3492.12	950.535	101.932	188.075	246.881	101.521	250.913	523.477	2678.4	1397.22	1347.37	763.471	144.853	111.216	105.486	350.507	0	0	124.905	252.533	279.109	110.761	799.962	0	0	214.8	0	0	0
784	473.334	835.315	46821.6	48084.1	50092.2	49004.1	48982.6	48502.7	49427.9	26023.7	29351.7	37166.8	29234.8	49290	44666.6	41942.1	44116.7	39801.4	47837.7	41381.8	27605.5	41420.5	23515.8	26863.9	36151.2	36163.1	43197.3	25727.6	63280.1	30560.1	26848.5	42521.2	24728	43053.6	43395	44577.7	36339.8	32951.7	38867.2	36557.9	28201.3	38106.8	32186.7	32419.6	38959.5	49338.4	68080.6	41774.4	39225.2
785	474.277	581.491	11299.2	9075.7	11224.5	10502.2	8733.76	9740.62	10161.7	3258.86	2553.76	4716.66	4223.93	2827.56	4564.65	4900.02	3645.82	3664.01	1578.34	3413.41	1747.63	3189.69	3910.54	1738.43	3786.85	2258.94	2788.76	2639.83	2127.86	1155.94	1454.29	3960.63	1697.12	2003.77	1858.35	6471.74	1078.91	745.762	1795.94	510.635	349.748	1172.26	1224.17	1737.53	1279.26	628.277	1392.3	1054.23	2094.09
786	474.364	856.774	7454.27	10853.5	7639.38	7625.94	12110.5	12933.9	6977.63	17884.6	18883.8	25155.9	18230.4	39667.5	24818.4	12350.3	29660	30802.7	40856.9	31574.7	21106.9	31439	15301.6	19014.7	26079.2	23370.3	33302.2	18240.7	52096.3	23965.4	16299.1	32112	17948.8	6448.96	6600.11	5566.99	4657.81	2301.69	6076.59	2614.53	1168.16	3365.97	25618.2	2616.09	5086.18	7182.53	7733.72	7066.32	4597.16
787	475.059	568.319	1933.86	2895.52	2118.36	2298.72	2513.32	2004.65	2300.65	13868.5	12948.8	12498.6	13916.9	13566.7	13945.2	14939.5	14238.3	14995.4	14049.5	13750.3	12290.2	13638.7	13905.9	13010.8	13398.6	13550.5	13906.8	13807.1	14411.8	14583.6	14134.8	12954.1	14932.2	1945.34	2233.63	2113.86	2155.44	2384.33	2366.05	1814.31	2191.72	2150.21	13519.4	1394.8	2499.81	2484.55	1491.02	2081.18	2226.41
788	475.305	663.732	2573.17	3163.59	2551.75	2462.07	3035.35	2253.23	3058.93	3634.03	3266.75	2967.65	3567.28	4840.29	3171.04	4331	4715.01	6692.49	17649.4	5485.79	15536.9	14959.9	1331.3	2551.51	3893.86	3835.69	4179.5	3288.62	16230.7	2619.58	11527.2	2865.3	2279.11	1792.87	2238.8	1705.43	484.955	1244.08	1212.58	660.397	2053.37	1679.9	11788.7	1516.91	1344.57	2078.31	827.64	2104.84	967.829
789	475.376	878.819	13938.9	9696.62	16094.2	15301.1	12824.6	13459.8	13968.9	17952.1	20415.8	19034.7	15180.1	32546.9	17814.3	12870.3	26076.9	26288	29682.7	27302.4	18152.5	31617.5	14065	19483	26258	14909.6	37063.7	17365.2	47493.7	22586.2	13832.5	26908	14442.4	11025.5	10444.8	12817.3	4117.99	1825.72	3628.33	665.598	688.516	1068.52	18802	3733.49	4045.31	11030.3	12703	14815.9	6265.91
790	476.278	614.584	80380.8	82852.6	82603.5	82637.9	82232.1	84452.5	81821.6	139842	97728.3	192312	149224	147298	138863	134062	163632	104934	94762.3	207366	63432.5	102266	166536	107891	136139	117388	246535	171109	145324	84265.2	68655.8	157370	127861	111795	98995.9	117177	95754.4	70890.6	118963	54733.4	47741.9	81370	78631.6	84790.8	106515	69081.6	91565.5	86930.6	85006.9
791	477.282	614.59	21005.1	21377.3	20564.3	20449.3	19533.7	21721	21665.8	35898.3	23778.9	46574	35994.4	36610.1	34657.4	34228.8	40618.8	26450.5	22309	52568.7	16663.7	25274.7	41808.5	27019.1	33358.3	29159.4	62553.6	42019.5	36226.7	21067.4	20148.5	35833.9	32012.6	30175.9	24097.2	30139.6	23691.3	17832.9	31298.6	12875.2	12458.5	22153.6	20453.7	21869.3	28348.6	17826.3	22477.5	24499.7	22794.8
792	478.294	658.261	36521.2	35933.4	37214.7	37126.4	35408.5	35824.8	35636.3	70697.9	61292.5	78191.3	77551.8	65527.4	62722.4	59585.3	81973.6	58455.8	39834.6	96287.4	30084	52546.3	101528	49650	86968.1	59477.6	96731.3	79737.6	71879.5	42565.3	33861.6	89681.7	60734	64090.3	45066.1	52898.7	63172.8	34654.1	51463.1	35142	24609.1	49911.1	40544.5	34027.4	44850.3	28097.2	35681.4	39420.6	35795.1
793	479.3	659.107	10346.5	9806.69	9346.03	9260.61	9280.47	8826.96	12121.6	18235	17671.9	21070.8	20353.9	18140.8	16505.5	16499.7	22197.6	14902.5	17435.2	26332.8	14347.3	19295	24714.1	12645.2	23681.8	16222.8	26337.1	21432.7	25895.1	12410.6	15378.4	24498.3	16254.4	15516.7	11443.6	14557.5	17978.2	9111.31	13915.1	8202.53	6249.34	12631.4	14134.2	9978.11	11431.8	7670.13	10877.1	11616.5	8895.83
794	480.31	712.397	29806.8	32100.9	33792.7	32242.7	34268.1	31550.1	32019.2	101576	150417	176793	193173	169400	142929	105111	146037	163992	74500.7	227073	55969.6	69221.6	163300	145140	174397	175035	182955	244890	103064	140502	95841.1	178115	148162	115710	100741	87998	73508.2	93874.4	108460	95543.4	70508.1	81970.8	50748.4	77136.6	89537.6	67021.3	87306	84310.4	75730.6
795	480.309	641.236	70985.3	76891.4	77696.4	82391.1	80660.4	85067.6	88529.7	211331	234340	224043	243050	254862	202223	221455	260838	301699	146333	264619	133258	142265	238898	259353	285375	221684	255025	232990	202163	255716	182884	223436	213925	189845	204645	179397	181177	176588	185288	169765	157476	161657	148142	177654	192101	189217	179839	193393	191251
796	480.794	38.6267	2856.93	3163.57	3321.94	2891.85	2880.64	3121.2	3354.33	6096.25	6227.26	6626.64	6479.39	6299.63	6213.47	7029.68	7451.47	6436.73	7444.01	6703.37	8008.68	8137.83	6300.54	6746.35	6519.69	5957.01	6140.45	5855.87	8059.98	6518.08	8564.15	5834.8	5341.48	3293.66	3416.4	3558.93	3102.55	3038.83	3414.92	4483.64	2194.94	3972.98	8546.92	3194.92	3513.04	3925.63	3219.46	3027.06	3191.99
797	481.314	646.169	20179.4	21690	21608.4	24471.1	24958.5	24373.1	24396.9	55618.8	59548	59649	60727.5	66932.9	54416.8	55878.6	67302.2	81250.9	41614.8	65642.9	39333.5	37980.4	62819	64575.7	72816.2	57139.5	66821.1	61108.4	55159.3	67785.4	48204.5	58574.6	56884.7	51362.7	56271.2	43951.9	49318.2	47501.6	50258.6	43629.2	43230.6	43301.3	40749.7	48562.6	48581.8	49865	48725.8	51996.4	48367.3
798	481.28	544.933	13197.1	10970	11888.8	12221.6	11569.3	11438.3	12131.2	12799.8	5646.54	44380.5	37640.5	2624.02	2646.37	17781.2	75236.5	15487.4	64118.1	14215.4	59572.6	124341	1846.87	15670.2	17865.5	4418.59	74841.4	3882.96	42444.7	29230.3	12350.3	76495.5	4026.02	1860.71	106651	5273.3	1409.87	1747.02	4671.1	12751.8	0	612.919	13365.7	1069.4	8717.52	2467.61	107.154	7017.68	7897.68
799	481.242	512.411	5271.1	4823.32	4632.98	4845.67	5390.41	4603.4	4721.25	0	0	0	228.435	199.259	129.609	0	0	218.654	102.184	118.087	421.45	234.988	0	0	0	0	0	103.263	1142.71	0	242.465	104.837	226.745	143.884	0	0	115.339	238.633	121.155	0	0	0	819.607	233.826	0	0	0	0	0
800	481.314	712.479	8262.44	16012	16761.4	9045.22	18111.9	9049.22	9859.72	31222.2	53162.1	51105.5	54005.8	48492.3	41614.9	35448.6	41968.4	55437.1	70240.8	67161	67049.1	45377.1	47985	59172	68361.3	53056.9	52109.4	63935.6	93618.7	39029.5	84127.8	50640.8	43257.4	28443.2	26407	25145.3	21640.9	24789.9	27901	25092.5	19296.1	20475	41237.3	21026.4	23719.5	19747.6	25258	23625.3	19134.6
801	481.659	230.888	3778.97	3694.47	3416.33	3751.81	2990.55	5164.51	4182.54	7622.56	8880.95	8263.29	8589.34	9988.68	6208.48	11386.4	8440.05	9633.45	12338.6	9960.38	16943.3	10513.1	6613.27	7148.53	10661	6662.79	7686.17	6499.45	15805.5	7152.76	18824.9	11803.4	9028.67	3666.11	2585.82	2225.53	3426.79	3934.4	3316.17	2698.5	1814.14	3012.12	13871.8	5004.32	3431.06	2662.99	3123.14	3499.9	3852.79
802	482.315	641.21	2284.91	2639.24	3877.88	3092.23	3085.15	2733.55	3762.24	9336.88	8968.52	9653.43	10487.2	11093	9346.09	11100.6	12256	13061.9	6744.09	10437.7	20141.6	6605.59	10435.7	13125.3	11872.8	10227.3	10404.7	11344.3	9967.36	10108.3	8032.67	8041.51	8976.86	9563.59	8947.2	8138.29	7847.54	8370.14	8872.43	6806.53	6986.03	6388.2	18954.2	8933.45	8803.86	9506.82	8460.97	8251.84	7866.44
803	482.315	712.044	602.853	724.397	1102.95	917.451	1015.73	815.471	849.532	4446.93	5908.23	8761.26	9987.4	8162.36	8840.88	4688.32	5719.04	4922.1	16059.7	9185.5	17390.7	14654.6	7488.94	6973.3	8073.3	8888.85	10781.9	11925.9	22305.1	6863.38	21162.4	8350.65	6356.48	4251.44	3082.03	2864.8	2841.22	4212.13	5528.95	3412.87	2872.17	2964.96	11548.7	3013.65	3153.01	2762.95	2690.85	3645.67	2667.37
804	482.793	38.4723	3514.65	3990.13	3996.26	4547.11	4305.77	4958.13	3865.4	7703.53	7997.75	8476.68	8477.98	7920.86	7811.64	7852.9	7808.79	8565.03	9515	8456.33	8683.43	10674	7944.29	8586.79	9190.46	7832.97	8507.61	8573.93	9246.22	7775.65	9837.33	6723.55	8448.68	4550.42	4324.61	5266.32	3816.24	5217.19	4760.98	4614.4	3682.08	4401.03	9750.22	4402.77	3808.34	5962.91	3925.78	3593.41	3706.55
805	483.368	756.766	14055	15620.5	14782	13516.2	14876.2	14512.4	14981.4	29007.2	17716.7	16472.7	23892.3	35929.6	17404	15507.8	26410.1	38819.8	55922.8	30980.5	43228	64002	9115.02	13950.6	29935.5	22538	36158.7	18575.2	91556.2	20120.8	47492.7	20540.1	12549.8	12760.4	16189.4	13758.3	12956.3	7467.34	14963.5	5666.08	8836.7	7489.82	46228.4	11765.1	9195.95	13520.8	18605.7	17664.8	7422.97
806	485.034	35.3799	4381.21	4051.49	4040.98	3716.36	4712.01	4894.65	4079.07	6310.21	6149.95	6643.98	6213.94	5349.75	3995.13	8009.54	7924.44	8686.91	8227.43	7117.18	6504.69	9935.6	6378.44	5576.65	4574.03	5477.8	8288.22	7048.89	11203.9	6853.76	8916.63	6287.41	4778.93	3523.3	4077.61	3589.92	4279.56	4007.71	5182.42	4847.02	4429.02	4237.05	10656.4	4139.26	5817.6	3827.59	3718.06	3143.22	4812.5
807	485.167	358.231	2075.51	2070.04	2031.92	1829.95	1475.61	1973.84	1773.87	2090.97	4040.17	4226.84	5103.41	2651.16	1569.78	3712.55	4404.82	4351.38	9631.21	5227.93	12763.6	18582.7	1986.56	3046.84	5639.18	3025.42	5438.59	4282.52	18023.7	5316.27	11551.1	5070.8	2821.69	636.048	3152.92	1511.38	357.676	368.515	2303.5	1043.9	1601.37	1767.44	8583.33	1241.09	1093.51	1228.88	1642.48	1243.73	856.235
808	485.371	773.878	10754	5267.82	7001.08	10670.1	6170.06	5246.64	6412.22	14480.9	17083	7894.08	6685.1	18186.7	12280.8	9433.1	11473.6	18665.8	34007.1	16093.3	21187.6	27082.8	6570.97	6890.27	11210	10766.8	16056.3	8128.07	38985.2	9173.78	25049	6980.82	5193.09	5621.33	4731.66	7994.56	6091.96	3084.88	5422.77	2229.18	3343.72	2018.31	23002.3	4360.95	4087.13	8906.41	21175.3	17062.4	2100.96
809	487.017	237.931	273.223	0	412.935	371.06	284.091	0	269.947	4258.52	4876.78	3370.66	4363.93	4775.5	4943.29	4864.18	4224.95	5543.77	9596.81	4606.2	9528.33	8631.85	3981.41	4561.85	4129.05	3477.01	4117.83	4552.03	9200.71	4318.45	7839.51	3579.54	4101.14	0	606.781	965.818	159.749	362.129	516.868	138.341	515.489	0	8640.17	513.29	416.035	431.624	300.326	253.584	327.646
810	487.293	603.51	25396.7	25386.6	24616.6	26649.9	26354.2	26285.2	27920.3	2559.82	2739.67	10372.6	7680.36	1085.27	1056.99	5442.32	3680.46	6350.69	12228.5	5041.78	16169.9	7766.55	2353.67	3651.63	6719.9	4803.73	6359.73	1606.07	15818.4	3193.67	8462.38	10840.9	2346.74	1124.41	4099.45	1688.82	122.989	112.21	3160.27	0	527.685	1008.81	11474.7	317.333	1820.85	468.676	1830.41	884.726	449.806
811	488.051	568.334	1076.62	465.688	1213.66	636.243	803.642	1156.17	838.806	18108.3	17498.6	16571.3	18032.4	16658	16704.6	17277.6	17790.3	18234.3	18431.3	17316.5	17352.5	19796.7	18671.6	17209.4	18819.9	18431.6	17451	16608.3	19187.4	17950.3	18502.7	17303.3	18403.7	605.305	1388.55	916.837	1055.13	491.583	1191.18	1191.99	1300.97	1088.25	18674.7	1187.18	1497.28	1516.82	1190.18	689.474	862.814
812	488.227	785.829	3971.32	3627.37	4692.31	4393.85	3743.14	4048.57	4965.01	3417.6	5214.2	3892.22	11856.3	5931.09	9157.13	7318.05	7157.15	12201.7	4160.57	10441.5	2815.99	16457	13063.6	7616.94	12008.6	15972.2	11479.8	8909.87	12321.1	10833.4	3106.9	5243.95	7931.14	5907.46	7681.86	6364.74	7534.88	4418.18	1763.16	5544.85	4050.77	6883.57	2666.38	7224.79	2566.69	5435.96	5291.57	2826.95	5222.12
813	488.296	604.61	7368.65	6680.57	7657.96	7439.17	8183.43	8090.05	7993.54	0	407.29	2549.32	2265.61	229.817	231.616	1461.64	494.693	949.554	3204.08	1268.36	4291.51	1854.44	501.324	522.793	745.909	1360.61	1768.16	99.4986	3451.82	880.963	2142.99	2765.83	409.739	0	983.849	375.39	0	105.314	546.663	0	107.462	0	3293.69	0	0	0	113.289	0	0
814	489.357	792.105	18802.1	19810.5	18231.3	18205.2	19200.9	18771	19693.5	29680.2	18964.1	32068.1	23052.5	36840.3	20126.9	12947.2	32093.9	38384.2	72184.2	43837.7	45604.2	52406.8	14554	19494.9	38612.6	21759.4	51965.1	27077.8	84863.7	30272.2	35174.5	33392.3	11538.8	26214.3	26230.7	16913.4	12308.6	13641.4	17132.7	6812.71	10508.3	7439.53	38375.8	10192.2	14833	16271.9	18523	22060.6	12205.9
815	489.357	718.723	9454.36	8460.7	8730.38	8987.48	8960.78	8001.99	7610.84	13178.3	9519.34	19127.8	12956.4	22124.3	6403.67	7079.24	12736.3	14917.3	34706.8	17984.5	24840.1	47251	4494.98	10753.7	12650.7	13004.1	15978.5	9737.09	38241	10663.2	20430.7	16544	4650.8	6952.77	9133.61	5635.6	2304.39	3347.78	4735.73	1745.88	4010.6	2445.67	25552.1	3377.53	5117.32	3607.19	6413.15	8655.83	5773.88
816	489.355	845.806	13742.3	12713.1	14523.3	14334.9	13101.9	13748.9	13442	16444.1	16649.2	16478.8	19588	38567.9	16855.2	15119.5	28244.8	41150.3	32184.7	28359.4	22946.9	45958.9	8187.62	16620.4	31078.2	19994	28032.3	13034.4	51509.4	16516.8	24589.1	15665.7	9127.2	2797.23	12586.9	11908.6	8056.96	1144.49	10765.6	233.925	192.077	1803.48	21966.6	1919.08	2197.98	10760.9	18919.8	16703.4	2708.01
817	490.049	568.182	130.565	568.743	504.426	512.057	507.548	581.898	828.241	11813.6	12354.1	11643.5	12222.5	11732	11656.8	11656.4	11923.2	12150.9	11564.2	11514.1	11628.8	13806.9	12071.5	11865.7	11871.1	12552.2	12131.9	11037.9	12866.6	12449.7	12274.9	10569.1	12799.6	367.785	636.524	531.137	678.295	404.591	902.302	531.889	609.395	0	11842.6	545.096	581.129	893.377	390.955	149.235	481.761
818	490.332	750.604	474.06	1510.81	1812.06	805.874	1073.48	874.737	710.65	14325.3	10047.6	7107.67	9031.72	7657.47	10620.8	8963.83	9516.06	38820.1	2830.75	26233.1	2282.04	2680.12	10877.9	24170.8	10955.1	11321.1	18140.3	10415.6	7657.76	22556.8	4365.72	8727.14	9994.15	2892.47	2947.01	1930.51	3509.79	1691.86	1336.42	1601.19	814.098	1156.52	4946.62	248.056	2600.39	2119.04	1914.15	2416.02	1048.97
819	490.824	38.3217	5118.48	5054.05	4992.36	5259.26	5097.78	4828.28	5296.74	7797.8	8510.42	8547.66	10270.7	10568.9	8963.34	9136.12	10190.4	10375.8	8234.09	8657.39	7562.49	7306.78	9617.57	9274.17	8489.63	8467.45	8795.98	8988.92	7233.46	8531.59	7187.22	8266.75	7843.92	5936.68	5426.68	5492.94	6018.08	5772.69	5712.17	4848.88	4514.39	6424.12	7988.92	5049.41	5337.72	6451.19	5275.62	4931.96	4979.92
820	491.121	471.9	14432.6	15104.7	14336.1	15311.9	14528.8	14063.1	13373.6	553.964	249.157	616.441	0	627.961	697.216	699.735	440.269	621.569	721.728	465.29	12730.3	1120.08	399.985	744.427	1207.66	550.83	841.992	977.586	13666.5	436.779	6550.64	563.127	706.875	16595.4	16848.6	17660	16094.6	17619.2	17449.4	17017.1	17196	16562.7	8822.52	16587.6	17292.8	15527.2	17142.9	17601.8	18622.4
821	491.372	850.581	8598.25	11826.9	28222.2	47469	9989.95	12362	10174.4	24221.5	17334.1	18709.5	18463.6	32501.2	14799.6	17218	20823.6	31911.7	28734.7	22853.8	20471.1	33852.8	11012.9	14401.9	33310.6	19416.3	26889.4	13490.6	39471.5	16475.3	19116.5	19468.3	12528.5	4330.29	13216.8	11659.4	12928	3335.15	8077.41	1897.71	1351.8	2849.18	17447.3	4197.42	2811.6	5771.76	41131.1	30499.9	6053.12
822	492.341	676.324	339.443	353.336	150.177	713.046	387.338	674.527	724.682	2751.22	7185.65	3702.83	3353.21	5013.74	3690.13	4053.05	3950.78	7375.56	2717.22	4951.3	1434.91	2248.26	4512.72	5598.73	4080.31	3742.53	5188.93	4003.14	5387.28	5694.65	5722.27	3280.95	4132.82	2376.97	1085.02	849.486	390.588	913.114	1155.59	2751.02	894.543	545.731	6116.76	1019.29	1358.8	35698.4	850.596	954.357	598.764
823	492.821	37.9415	6115.84	6374.07	6392.87	6761.66	6819.04	5847.6	5939.5	9027.2	8253.06	11088.1	10481.3	9814.12	9628.42	9162.43	10994.4	9973.48	9380.27	9393.32	8424.2	10798.1	10387	9588.01	10324.5	10046.5	10563.3	9703.01	9952.7	9320.87	9892.19	10144.3	9861.81	6273.92	6499.74	6985.28	6278.7	6072.73	6926.13	6064.9	5214.65	7734.57	9279.72	6866.78	6188.61	7762.88	6654.26	5874.38	6320.37
824	494.322	675.903	211.276	683.654	502.813	384.777	467.493	378.039	423.339	14322.9	4400.02	4376.22	7524.75	5639.53	11212.3	3616.53	11689.4	14779.1	3121.91	13071.6	5662.3	4873.85	5933.01	14469.3	10060.1	9599.22	11133.6	12192	10500.2	10676.4	5555.43	4854.17	4521.34	4031.62	4884.62	3501.6	3368.67	3704.35	2213.69	3840.34	5120.6	4641.04	4579.5	3095.97	3460.56	5259.67	2470.97	3484.88	4057.98
825	494.817	38.9137	3701.89	4163.29	3635.13	3973.26	3821.33	4133.02	3975.26	5208.46	6579.78	5632.05	5730.81	7492.89	5259.91	6745.3	6080.85	5587.6	6667.44	5522.05	5657.28	7544.47	4846.46	5651.91	4961.03	5940.31	7046.29	6019.62	6991.99	5715.39	7414.41	5162.85	5462.45	4303.24	4437.9	4457.18	4525.65	3246.49	4282.74	4440.88	3661.01	3866.83	6860.11	3178.4	3674.45	4412.51	3544.4	4096.09	4266.22
826	495.345	856.591	2846.42	3882.52	3737.98	3121.99	3788.43	3815.59	3776.12	5026.79	10176.5	13294.4	10772.9	20339.7	12418	7487.31	20717.4	24907	21716.3	17997.9	8738.03	17326.3	9203.16	10496.5	15649	11612.8	18060.7	9105.67	26571.5	11846.6	11795.3	17859.5	10240.5	2155.65	1297.11	2296.27	1403.01	379.196	1143.88	391.589	366.46	307.762	11872.7	273.585	154.311	2599.03	5527.1	1844.09	889.815
827	496.828	38.8247	3251.94	2643.02	2777.66	2894.62	2382.62	2898.72	2226.78	2973.44	3420.64	4679.51	3602.84	4476.01	3726.62	4269.81	3543.58	3857.21	4801.38	3980.16	3699.46	5867.38	3850.27	2622.37	3186.91	3930.54	4894.08	3572.74	5225.19	4423.32	5886.9	3758.36	4578.61	2998.35	3298.88	3116.59	2536.89	2618.65	2210.16	2219.21	2194.99	3142.74	4534.34	2620.23	3222.62	2331.88	2868.85	2873.53	2548.23
828	497.274	481.067	4347.29	5376.41	5059.63	5028.57	4862.57	3901.95	5149.97	3230.28	11036.4	17493.4	10832.4	4755.42	2917.95	25295	4032.78	13316.8	56786	7333.12	46268	37035.4	11880.7	5563.19	13176.5	2797.97	18809	3993.99	36973	7177.46	15991.9	13860.3	10732.6	2662.12	10727.7	2462.31	469.134	1538.82	5605.98	1965.17	940.17	1570.41	21274.4	2888.21	4455.18	1487.13	841.283	5106.02	1423.47
829	498.27	586.107	2888.7	3577.98	3417.41	2940.01	3300.01	3077.81	2964.99	3947.52	6551.2	2741.1	5237.34	4679.38	4076.76	14434.5	8577.96	15661.1	3297.29	25845.6	8517.44	6985.36	6611.8	8546.07	11098.2	4102.36	9254.96	6236.6	14363.8	20278.7	3508.26	4676.26	6295.87	5935.27	5280.47	5117.24	3995.36	3128.13	2708.87	1178.67	6741.11	3513.07	14500.8	1316.7	4405.44	8255.65	1704.38	2596.22	2623.89
830	498.638	40.3749	6172.38	6890.23	6986.65	5998.61	6614.71	6546.28	6423.16	7568.83	7444.68	6870.06	8239.08	8033.74	7811.81	9525.45	8304.16	7499.62	14759	8249.6	15224.1	15468.2	7859.8	7152.73	7930.28	6611.95	7271.06	7211.09	13015	7883.45	16895.8	6438.2	7712.56	7556.24	6726.05	7106.36	5849.55	6971.64	7325.88	6248.2	5939.38	7249.74	15388.3	6664.47	7682.18	7423.64	7026.88	5875.59	6369.14
831	499.29	479.452	2072.76	1807.91	1668.99	2285.29	2253.69	1630.99	1848.27	9671.65	3630.97	16881.6	21561.4	7170.8	2533.7	2876.39	5004.11	19682.3	24559.3	8114.82	27308.6	21216.3	5328.42	6827.91	13892.7	4904	17150	8572.51	74879.2	8256.4	12202.1	20672.4	5120.26	1310.4	4512.05	3354.41	239.44	617.885	2804.15	1458.55	815.814	393.648	22019.2	5268.62	2426.86	549.829	1620.99	3026.53	1849.54
832	500.278	617.084	59553.9	63040.3	61701	62040.8	59247.2	59167.8	61869.4	76954	107017	91696.2	145130	116158	122637	86072.5	100600	109398	79452	119486	56652.5	87345.9	93197.3	89875.6	128354	127977	104888	161596	92765.3	94311.2	79552.1	111506	126711	62323.7	69134.1	65138.2	67840.3	67393.1	83031.6	83246.1	50171.2	84198.4	64481.1	53590.9	59466.8	64307.8	68825.2	77299.4	52899.1
833	500.636	40.5267	18127	19222.3	19251.2	20174.4	17444.8	19890.5	19124.7	23764	20435.7	23398	23677.4	24020.5	22419.6	25715.9	24025.8	22775.1	43820.3	22146.7	50712.7	44916.1	22715.3	23811.8	25142.7	20380.4	22983.1	21783.5	42318.4	23039.5	45771.6	20641	20825.2	20615.2	18532.8	20045.9	19241.9	19864.4	19549.8	19211.2	18566.8	21080.2	43136	18779.4	18955.4	23668.1	19687.8	19309.9	19436.4
834	501.301	624.562	100368	100785	104759	101303	106719	104442	104767	22870.3	32581.2	25881.2	39235.2	33955.3	31678.7	25322.3	29439.4	30574.8	24571.3	37252	19946.2	27290.5	28532.3	25336.5	37278.3	36563.6	29818.3	45320	31361.9	27943.4	27209.2	32989	36521.6	17471	18720.4	17789.4	19791.6	20007.4	24748.5	21989	13677.4	23104.5	18948.5	15744.2	16419.2	16569.6	20965.8	21838.8	16240.1
835	501.393	886.882	21712.8	21159.7	23243.8	25542.3	22424.9	23634.1	23183.2	15442.1	19746.2	24534.7	18121.7	39680.2	19598.4	14212.7	33773.8	28616.6	33357.3	30043	17393.7	32634.4	15724.6	20465.4	26271.3	16937.6	37190.1	18259.4	55569	21573	12680.2	31676.7	13644.4	18232.4	20298.8	20384	16120.4	5639.71	12681.6	1619.62	2293.15	4722.69	23525.6	7052.64	18257.3	17685.6	16575.6	18635.1	13318.8
836	502.309	627.385	31965.8	30473.9	27743.9	31738.5	28771.8	28399.6	29849.2	1823.56	7321.26	16069.5	15669	13762.1	4703.94	5262.63	2882.67	3367.8	5218.64	8184.39	2250.69	6919.85	1441.15	623.185	8272.82	7473.67	3595.69	9959.72	2914.12	2280.38	5111.69	7233.69	6356.92	2137.93	2414.69	2860.82	2675.66	2309.18	4484.6	4210.21	1734.38	3058.1	2471.13	1457.34	2965.33	3055	2467.94	3587.23	931.162
837	502.633	40.5267	23463.7	25158.9	25967.4	26330.4	24767	25390.4	25493.6	28423.9	30337.8	30113.6	31255.6	31039	28781	33786.4	30247.5	31419.8	57193.4	29953.4	63210.5	56808.8	32007.6	30851.3	30604.5	27477.6	30131.1	28130.3	54322.9	26462.5	56510.9	28853.3	27567.4	24929.6	26888.1	26702.5	24929.6	24206.2	24937.8	25421.9	22485.2	28412.6	53726.1	27388.1	25866.6	30859.4	23228	22333.8	24660.2
838	503.312	627.019	5910.71	5790.16	5938.24	6345.4	5996.82	6198.76	5580.58	125.319	157.87	1159.01	0	1093.8	238.879	130.471	704.413	147.255	384.861	1202.49	439.456	264.349	398.988	0	265.066	342.981	352.597	567.615	483.53	0	0	267.562	374.747	0	320.19	225.637	0	0	0	133.021	0	0	235.993	104.336	0	108.439	0	0	225.414
839	504.309	617.05	50498	51930.5	54141.8	58000.4	56518.5	59916.8	61537.9	197736	180435	200745	181570	212712	165310	178119	218548	208871	135382	220439	96800.4	114798	202247	206918	191835	156814	238128	180729	179940	193310	89177.2	183689	171427	120311	118949	103308	123102	98884.2	119626	82358.7	84539.7	100406	112637	105114	139048	123875	115224	114561	119432
840	504.63	40.5267	18151.3	18703.2	17720.4	17162.6	17735.6	18693.1	19371.7	22438.1	21923.8	22016.6	22780.4	22952	20155.1	24990.4	22466	23539.7	42152.1	21889.3	44848	42579.6	23337.5	22020.5	23754.1	19369.9	23579.8	22184.4	41567.6	19060.8	43225.7	21296.8	22487.2	19014.9	19564.7	18871.3	19297.2	18704	18636.3	17415.7	16553	19237.5	41068.7	19278.7	19593.8	22636.9	19738	17428.7	17294.3
841	505.312	617.05	13032.9	14520.6	15438.1	15589.4	16195.1	17445.6	15245.2	55707	49542.9	56814.1	51039.1	58618.5	46899	47283.6	62369.3	60512	39176.9	62753.4	28222.9	33506.4	55138.4	60619.9	54569.5	45989	66236.6	49773.8	52198	53140.8	24535.4	51646.5	50967.3	31442.9	32595.8	29143.5	33289.3	28520.2	32227.1	22593.1	24451.4	26442.6	31118.3	30656.7	39223.6	33482.2	33590.7	32683.5	33087.8
842	506.324	660.445	24963.5	26036.2	27783.7	27984.3	27882.6	30512.9	29866.2	86179.8	112590	79906.9	87664.1	118243	68876.7	87101.6	106883	132578	58323.4	99443.5	36227	58049.5	123157	106547	122188	78712.3	104347	79864.8	95026.6	92478.2	48750.7	86573.8	80815.8	60786.7	47549.3	47534.1	61192.1	43266.5	50581.8	45836.1	38537.2	49753.6	55114.4	48197	53644.3	56858.8	51438.9	56420.4	53660.7
843	506.627	40.454	7716.4	8461.61	8571.62	8464.84	8110.14	8992.09	8796.94	9887.4	10270.7	10243.4	11010.2	9908.85	9123.92	12948.8	11022.4	11080.2	20535.1	10706.2	22299.6	20346.8	10729.5	9495.64	10375.5	8659.81	9747.25	9906.39	20051.9	9980.89	22230.6	8922.78	10140.8	8608.61	7889.33	9806.48	8883.33	9761.97	7956.72	8730.08	8871.07	9515.35	18845.9	8943.42	7952.41	9715.7	8806.35	7528.71	7702.59
844	507.326	661.472	6621.48	6478.71	7291.16	7952.91	7444.42	8470.84	8767.78	25922	34493.5	26663.9	28290.5	35583	23832.3	28450.1	33225.1	38463.2	19181.2	32734.7	14415.3	22953.1	36080.2	33465.3	38795	25661.4	35231.6	26220.5	31025.9	29366.6	15867.7	28156.8	26320.2	18476.6	13665.5	14028.3	17247.1	12500.2	14481.2	13424.6	9816.57	14252.7	18759.1	13363.1	15107.6	16070.8	13938.8	15475	15382.6
845	508.341	715.336	17976.6	18061.7	18834.4	18993.8	19612.6	20581.3	22531.8	63757.2	92285.7	79846.4	84292.7	89852.4	60331.6	71409.7	90223.3	112097	46296.5	80911.2	33110.2	44604.7	88016.4	92096.1	100149	68578.9	84713.7	80515.9	62725.3	96337.9	46157	75678.1	69623.1	74298.4	69017.5	66522.4	60110.3	54695.6	69118.5	53910.8	54460.1	51984.2	42634.6	60192.2	67263.1	57382.6	57014.9	65361.4	69059.8
846	509.344	715.122	3927.67	3895.33	4528.67	4962.67	4560.34	4994.79	5662.31	18040.5	25443.3	22687.5	23885.6	25629.6	15920.3	22249.6	25366.1	33691.8	16048.2	23951.1	11726.4	13999.9	25743.7	25963.2	29075.1	21116.9	25919.7	24799.7	21448.2	27207.2	15442.6	20693.3	19779.8	21757.3	20223.4	19164.3	18670.2	16295.7	20884.2	16500.2	15069.8	15565.3	13210.4	16657.9	19203.9	17322.6	13930.2	18373.7	19089.8
847	509.383	780.33	7156.15	7270.2	6865.13	6366.7	6066.94	7207.17	6115.55	20350.5	5872.61	10430.6	6892.02	14406.5	7375.87	6889.42	12554.9	17923.9	29836.6	16351.1	26267.8	20681.1	3018.13	7113.35	16158	12576.2	15905.5	4638.77	36072.3	7209.9	42402.4	8859.92	3082.47	7828.09	6305.28	8254.84	17457.7	5192.36	7570.99	1814.01	5595.27	2710.66	21241.6	4771.32	3783.25	6239.62	8113.58	8933.61	5224.79
848	510.252	483.092	0	123.029	0	235.273	100.196	234.998	102.399	6670.85	23223.8	20688.7	17837.3	38853.7	16897	24803	28437.9	34303.6	67212.1	24482.1	86086.3	77123.5	27785.9	22387.6	23666.7	21064.2	27682.6	19750.4	69973.9	21566.2	65783.1	17811.9	13892.5	0	106.409	115.558	234.744	296.508	0	0	255.242	117.275	52568.4	0	107.13	631.974	0	0	0
849	510.881	36.779	20550	22270.4	20423.1	20892.4	20702.2	20151.4	21134.7	31663.7	29932.5	29487.4	30020.2	27875.7	29513.1	28269.3	29034.7	29325.8	23476.5	28269	22291.1	20467.6	30454.4	30041.3	27805.9	30288.6	28702.4	29195.6	19857.9	27602.4	19480.7	30916.5	29326.7	20130.1	21236.3	21145.5	19843.3	23660	21228.3	21709.7	22386.1	20598.9	21496.5	22271.9	19459.9	21037.5	22101.8	21377.2	20838.4
850	511.287	465.401	6132.4	5791.05	5847.57	5862.12	5769.21	5957.33	6087.11	19157.5	13703.6	7407.51	13512.2	24086.5	12261.6	13289.1	15852.8	21295	46615.4	16571.2	50443.8	45269.6	14802.6	17227.8	23692.3	10091.1	13290	15278.6	53539.9	14380.4	35884.2	14782.6	15635.5	4118.62	6478.5	5146.33	8272.38	11751	9328.18	5106.05	9026.73	7428.22	22789	6073.84	8835.97	6846.41	6493.58	8830.03	2546.48
851	511.293	528.604	6768.38	6415.2	6050.75	5500.78	5002.31	6516.71	6275.6	6993.62	4072.32	11372.3	4749.86	27154.4	5364.48	5243.79	5532.28	17194.3	38544.7	7474.78	19531.7	32155.5	11391.1	2717.49	8309.51	2540.92	9652.73	13447.7	90026.4	2396.36	6316.75	17702	2375.38	5344.97	10867.2	5797.08	1239.38	1388.33	2599.58	1824.09	456.561	2270.47	33529.4	7910.06	770.636	5493.1	5702.57	6440.41	1035.17
852	511.397	811.217	10745.5	7637.42	8797.67	10502.4	9954.9	9438.99	8089.88	20348	12101.4	12596.1	8074.83	24994.2	13022.5	15275.3	16285.8	38554.6	30843	27536.5	24069.4	25513.9	7396.79	10263.4	26373.1	13247.7	16393.7	7118.07	41416.8	7727	20608.1	8613.07	4460.94	6597.14	5991.81	11327.4	8991.09	3092.25	11751.6	1097.33	2331.68	2769.75	25062.5	6500.66	4506.23	9888.5	20380.1	12234	3170.64
853	511.396	856.606	4268.86	5918.94	4703.42	4776.23	4408.7	4241.85	4300.06	22001.3	8279.23	7625.69	6039.32	17622.9	11499.3	14318.5	6844.56	41907.8	15013.2	11014.9	9462.07	14573.8	5178.32	8462.41	27376.6	8731.11	9922.18	4968.6	13397.3	6101.75	13682.6	7371.18	3677.16	0	0	10043.4	9564.24	0	0	160.021	0	0	14091.7	6287.11	0	8698.74	23279.5	11977.5	0
854	512.298	575.148	47661.3	51244.4	49212.6	49115.1	49426.7	51136.3	52787.9	88557.4	75699.4	103592	136327	136281	37967.1	109002	75853.4	150831	41109.9	140682	41147.6	68474.8	73327.3	72811.1	143218	101390	89895.9	126907	82701.2	81768.1	76749.8	80335.8	48104.7	92454.4	61819.8	72477.7	38887.7	57358.9	55753.5	65276.4	107122	33797.3	62335.2	51435.9	34701.1	58781.7	35535.8	51017.7	150680
855	512.88	36.9259	7146.15	7471.47	7231.73	7919.06	7142.52	7437.94	7665.48	11485.3	10622.4	10461.7	11228.5	11635.2	10611.5	9665.79	10091.2	10002.5	7716.63	10172.5	7869.99	8654.32	9850.44	10545.8	10478.5	9284.27	9343.21	10063.6	7157.08	10582.6	6838.98	11899.9	10313.9	7302.21	8105.82	7533.95	9129.67	7782.67	7807.07	8255.41	7520.8	6866.28	7360.38	7842.52	7552.65	6755.05	7846.06	6892.16	7051.44
856	513.302	574.867	11811.7	13643.7	11598.6	13698.4	12109.3	12610.5	12793.9	22011.1	19065.9	26142	35416.4	34696.6	12254	29862.2	18720.8	40137.2	11952.6	37550.5	11747.7	18057.3	18628.1	18972.4	37395.3	26367.3	24285.5	32230.1	22505.1	20760.7	21341.3	20983	12032.4	23741	15462.2	18306.2	11081.5	13950.4	14524.6	15772.8	26798.5	9403.3	17226.9	13776.5	7997.53	15135.4	9012.19	13921.4	39446
857	513.269	404.805	8043.87	7129.15	7949.44	8077.9	7712.62	7375.99	7837.76	0	105.506	127.802	243.685	0	0	0	0	0	591.59	0	643.5	240.63	0	120.021	229.963	116.443	137.215	0	0	0	252.333	0	0	0	0	0	0	0	119.788	125.594	0	103.521	254.757	0	0	0	0	0	105.321
858	514.306	663.392	855.024	724.457	846.461	715.056	525.475	508.136	875.184	21467.7	20252.3	11998.5	16954.2	17702.1	20916.5	10942.1	18056.8	27820.1	6888.55	16391.4	7041.03	6507	9879.93	23840.5	12636.4	14208.7	13988.3	17215.2	12656.3	19125.5	8026.31	14474.9	16781.7	2692.85	3337.3	2448.51	1998.92	2247.7	1579.73	1942.79	2478.15	2528.61	7613.3	1271.68	2327.52	3600.11	1548.46	2550.79	2956.43
859	514.303	574.726	2475.28	2276.39	1856.74	1492.95	2164.87	2526.56	2207.17	4605.45	4079.53	4539.08	6294.18	6613.86	2241.51	5824.54	4298.32	8862.72	2126.5	7709.09	2432.74	3993.96	3891.62	3750.19	6566	5533.78	3948.63	6823.67	4832.69	4594.45	4184.86	4227.06	2079.78	5037.78	2410.44	2925.37	1295.02	2390.69	2985.04	3142.7	4576.44	419.018	3366.5	2894.95	1897.08	2359.52	1661.93	2184.84	8023.7
860	514.272	404.865	2045.33	1899.58	1509.08	1794.65	1500.62	1525.54	2603.37	136.134	0	0	0	0	0	126.728	0	129.064	103.593	0	233.214	227.348	0	0	6589.6	104.797	112.598	0	34014.6	0	103.083	10043.3	139.647	0	0	117.995	0	0	123.153	0	0	0	3946.34	0	0	0	0	0	0
861	515.321	651.373	24782.1	22611.8	24487.6	25307.5	24612.5	23938.4	23776.4	5533.92	4832.65	3050.89	4190.46	3589.39	5194.18	3611.56	4655.25	5545.58	1739.12	3845.41	2002.59	2215.89	1355.52	5456.36	2931.24	2948.24	2400.02	4313.55	4221.71	5182.85	1810.77	2697.79	3749.64	0	0	116.243	0	106.447	0	0	0	0	2549.33	0	0	108.774	0	0	0
862	516.322	653.726	8394.8	7709.21	7799.88	7704.48	8437.28	7926.87	8252.56	33635.3	34334	20224.1	22115.3	29143.5	25157.3	27611.4	30446.2	41842.5	10158.8	30124.9	17199.7	9722.67	17814.4	35164	18862.3	21478	19349.9	24905.9	19446.9	35153.1	12843.5	19496.4	21985.5	2917.58	3681.58	3760.01	2644.63	2819.53	2640.49	2575.85	3450.24	2620.89	13350.6	1511.23	3022.72	5707.33	1791.55	3087.17	1552.36
863	516.616	40.3792	4108.57	4084.51	3804.79	3553.29	3782.58	3778.82	3292.92	5538.12	4153.74	3882.23	4355.64	5791.38	5139.29	4991.9	4205.79	4862.44	9573.79	5378.23	11255.2	10960.8	5647.16	5071.78	3131.06	4709.05	5218.92	4276.16	11164.6	4352.64	9852.19	3883.61	5063.14	4130.6	2720.67	3787.76	4427.41	4035.67	3953.41	4094.83	4783.78	4245.49	9787.9	3403.22	3894.41	2715.35	3707.5	3530.19	3718.7
864	517.1	451.476	3241.31	2746	3761.4	3587.55	3705.63	3901.72	4212.67	0	0	125.62	0	0	0	0	0	0	0	0	3646.35	2329.9	0	0	122.079	0	0	119.356	266.89	2295.93	2257.04	0	102.478	3912.76	3665.34	3827.63	3313.13	3219.31	3985.52	3639.72	4102.01	4142.19	2763.82	3524.76	4020.6	3615.37	3723.28	4152.01	4098.55
865	517.324	654.673	510.147	699.983	720.756	1088.25	920.18	837.401	482.037	9104.34	7706.17	4385.25	4666.52	7795.89	7138.93	6499.23	6517.1	10759.3	2979.59	7105.41	4843.35	2038.77	4017.26	7791.29	4215.58	4522.2	5661.92	6239.26	13858.6	8425.62	4145.6	5527.99	5867.95	367.686	376.213	746.981	0	264.641	448.704	138.061	538.015	120.63	4065.77	669.041	108.606	527.524	0	132.133	302.97
866	517.298	532.868	2189.02	1697.41	2208.26	2561.74	2345.15	1357.52	2151.74	689.959	2257.52	1643.39	280.074	2541.47	247.496	287.283	643.997	9536.9	14720.7	1462.72	18632.2	14651	3183.69	714.402	2201.29	366.607	1236.62	4214.27	25008.5	3108.51	7951.73	2532.12	594.263	794.377	2316.49	873.478	230.341	0	648.56	213.095	272.913	1238.6	12955	1432.75	0	669.463	2421.39	408.004	0
867	517.389	767.473	15921.8	15463.4	13720	15193.5	15575.3	14702.7	14240.7	15851.8	19863.4	21990.8	23099.5	46030.3	17897.6	12900.8	27957.2	30875.3	38538	26814.4	27681.8	59210.3	8899.96	20136.7	29569.8	24679.9	32598.4	21120.1	65447.3	20618.1	25212.9	22804.2	13998.3	14851.9	18609	13781.3	8424.75	8888.58	11934	5186.58	10489	6982.57	30819.7	8832.72	11601	11896	14632.2	17875.6	9675.53
868	518.392	767.286	4801.12	4802.49	6360.88	4279.18	4597.9	4562.6	4732.15	5029.39	6339.16	6947.65	7996.92	17571	6156.87	4973.18	9208.46	11236.5	12764.3	10093.3	8302.29	19964.1	3018.77	6965.92	8786.08	8645.04	11532.7	6564.11	24396.1	6445.25	7058.38	6409.67	4670.68	4365.73	5199.84	4485.13	1980.22	2387.27	4445.97	1400.26	2553.44	2377.62	11502.6	2925.92	3020.06	3985.54	4540.49	5614.93	2543.54
869	518.621	40.2541	4699.97	5399.47	5451.01	5197.88	4882.96	5840.7	5357.58	7159.99	7605.19	7315.46	7124.99	8311.68	8523.39	7858.39	7461.9	7480.98	15798.6	7469	16198.3	14939.2	7331.47	8474.96	7531.07	6974.77	7376.47	7233.91	15672.1	6521.75	16219.1	6051.35	7515.96	5183.12	5553.57	5695.35	4917.75	5283.71	5102.9	5911.05	5222.3	5838.03	14488	6442.81	6194.4	6151.59	5839.66	5325.22	5528.23
870	520.91	35.5906	120474	126557	134732	131953	129354	129668	130600	150421	154083	158068	155275	147118	155578	139986	153238	146199	129121	158444	112640	125306	158256	158911	156398	162070	146940	158472	111770	152996	115050	151370	161231	128175	124039	123116	131129	136066	121264	124215	132237	124570	106967	130993	118321	114460	132850	135367	132238
871	521.912	35.9444	12468.4	11834.7	12154	11699.2	12577.4	12210.2	12203.2	15311.3	14696.7	13842.2	14369.7	13602.8	15226.7	13863.4	14356.2	13691.4	11584.7	14351.9	10457.8	11662.1	15759	15283.3	14232.5	13587.1	13145.4	14925.7	10968.3	15018.4	11264.6	15498.3	15558.4	11949.6	11802.8	11471.9	12418.2	12309.1	10845.8	11212.7	12374.7	12175.4	11364.9	11294.4	12128.4	11147.1	12084.4	12438.3	13123.8
872	522.275	672.358	13012.1	12239.5	12893.4	12781.2	10914.4	13563.8	7809.88	7531.6	9275.09	4877.56	9065.73	7777.64	8337.05	6671.16	10769.6	10946.3	2794.87	9566.41	4768.54	1966.98	6767.58	7462.45	4509.3	7626.51	7298.26	8258.94	7028.88	13536.9	1845.11	5690.79	6442.48	3988.91	3445.09	4489.38	3996.81	3398.05	5407.17	6214.73	3026.06	4260.05	1897.63	3347.56	4134.4	2331.43	2567.42	3893.85	3111.59
873	522.914	36.3417	4314.68	5290.49	4751.55	4196.91	5310.85	4720.6	5333.2	5756.52	5832.8	5727.96	6436.8	6907.47	6051.32	7039.68	6063.36	6410.15	5403.72	5870.51	4069.27	4714.45	5839.36	5635.49	5695.01	6104.4	5637.55	6476.06	4933.95	6340.51	4032.32	7001.69	5773.88	5162	4557.24	5099.09	5090.79	4747.92	4798.45	4878.17	4996.8	4257.75	4842.2	4813.33	4476.15	4426.92	5247.38	5425.4	4553.26
874	523.726	330.515	3942.81	3089.97	3973.31	3232.11	3998.76	3414.88	3712.32	7147.39	8121.14	4513.55	6542.18	8056.86	10511.8	7621.92	9002.59	6728.93	16891.5	4222.25	25506.4	10978.5	6716.45	4579.84	7052.03	1410.97	47109.5	5841.3	24667.4	10444.5	6242.8	13546.4	1050.31	117.587	1854.32	2528.5	4375.52	1202.73	2538.85	1017.05	1820.84	3915.14	12798.5	5471.69	5698.3	2673.26	2824.22	157.192	510.33
875	524.335	663.593	31531.3	31975.6	31444.9	33039.6	32021.4	33304.7	32362.6	165379	203380	114918	170779	201800	220659	124148	213191	353061	74255.4	181835	54762.2	66285.1	124567	295451	176702	166006	178526	208192	168638	260637	86404.4	115681	202853	70878.3	82143.9	76135	76133.1	78477.5	58820.7	69432.2	66920.3	65780	59535.5	49674.1	75163.4	106595	57253.5	69872.2	67208.8
876	524.279	617.438	46681.8	45389	47671.7	46712.9	47075.4	47523.6	46550.6	40314.6	56788.6	49955.7	73797.4	53247.4	77958.2	62628	46136.9	66190.3	45943.3	126172	68841.4	67734.3	64845.2	63562.2	93987.9	78525.2	75628.7	90111.8	73010.4	73679.7	70874	56058.9	71734.5	63656.4	55923.9	42739.5	43383	65811.9	44797.9	51852	44890.2	71463.9	58213.3	40308.1	56206.1	52319	50842	35583	43350.4
877	525.338	664.608	9144.65	8283.47	8367.44	9087.08	8607.29	7822.99	9652.34	48180.7	56572.3	31584.2	43374.7	56947.7	60440.3	33367	56623	93414.1	20187.6	48995.3	15604.2	21246.4	34410.4	78434.4	46759.6	44956.6	47983.3	58744.6	49257.9	75802	25163.9	31579.8	57890.2	20418.6	22219.7	20653.7	20293.7	22431.4	17686.9	19075.3	18213.8	19206.6	17282.3	13656.2	20852	31460.2	15357.5	20603.7	18507.8
878	525.282	617.244	14163.2	12774.8	13926.8	14373	13395.6	13540.8	14304.6	9299.27	15952.9	14947.5	22166.4	15082.5	22524.9	16456.3	13607.5	18968.9	12483.1	36246.5	21898.3	21105.5	20149.3	17806.3	28658.2	23727.5	23058.3	28124.6	21752.9	19228.6	21687	17380	21965.3	19571.6	17785.7	12897.4	12909.5	20378.6	13951	14989.1	14325.8	22468.8	19498.4	11195.4	16930.2	17006.6	16217.3	10381.4	13613.4
879	525.902	41.2135	176.974	726.968	342.356	712.086	400.862	934.389	346.294	3261.34	7247.05	4617.11	6134.6	6801.02	4292.41	5251.04	5975.52	10805.3	5741.91	7177.68	3498.57	4030.8	6376.34	7769.91	6044.31	4059.31	6759.01	6405.17	5845.38	6160.12	3578.08	5426.64	3551.94	1008.47	1136.31	538.909	1103.11	479.087	1136.83	564.585	675.188	791.181	5236.58	377.514	1281.93	1866.6	971.171	520.896	518.011
880	526.348	658.087	33711.2	32179.4	32994.9	31568.9	32556.1	31302.7	35462.3	199640	254171	150567	152340	229300	181446	218175	255297	417181	72389	268149	86485.6	68647.5	155389	327077	169531	164836	184276	209496	173548	341331	107249	127342	202122	69856.2	71064.1	82961.1	59750.3	79336.9	77067.6	66535.6	76677.7	75385.9	78468.7	67265.4	66266.7	119632	52690.8	63723.7	59438.6
881	526.313	612.754	27891.2	27054.7	28363.5	27097	28720.7	26568	27515	63570.2	46173.4	36086.6	63420.4	60540.7	45148.5	68531.6	50727.6	99218.2	31849.5	98950.5	32106.9	55210.3	51184.5	79923.9	104480	52539.4	64530	70691.8	72141.8	95918.2	86664.5	55146.8	47174.2	44867.1	43844.1	57941.7	34032.9	43129	31301	53447.1	57150.6	32237.1	55204.1	40059.9	28794.3	43188.4	29336.9	37613.7	60531.5
882	526.857	37.5234	2777.05	2493.83	2967.08	2490.35	3068.89	3003.79	2518.73	2824.73	2788.84	3279.07	2702.7	2842.78	3600.17	2858.87	3406.23	2611.65	3913.66	2816.79	5409.49	5263.17	2960.74	3573.49	2571.72	3410.03	2677.09	3154.01	5779.26	3070.48	3710.19	3118.79	3667.51	3248.7	2867.56	2508.41	2671.89	2924.35	3222.5	2878.28	3897.67	2911.66	4606.94	3028.53	2773.41	2278.26	2762.92	2434.85	3252.07
883	527.214	422.123	3485.43	2999.89	3576.97	3583.14	3755.45	3053.18	3739.87	3212.84	4304.71	9322.93	4167.84	5240.65	2131.86	4249.21	6024.58	6761.98	14920	12053.8	25867.8	23557.6	2217.45	3893.59	7891.78	3226.48	8504.17	6437.95	39515.8	5307.46	15967.6	10297.9	2860.19	1911.28	6491.53	1989.46	1266.86	4081.33	3101.83	2535.09	1753.19	2825.89	17098.8	941.207	1467.47	1397.67	2614.07	3563.53	734.46
884	527.316	612.466	6358.83	6479.09	6592.92	6087.83	6428.11	6459.67	7128.84	17208.7	13194.7	9472.25	17366.1	15243.2	10617.1	18718.4	15617	26327.8	9300.7	17002.5	10621.9	17456.1	13059.5	21805.3	30406.2	13628.8	16354.8	19464.7	20909.7	27057.2	21765.4	16012.3	12343.6	11006.3	11133.4	14639	8022.6	11204	7436.16	14419.7	16187	9525.5	14897.2	12118.5	7758	10617.2	7175.06	10189.6	17585.1
885	527.35	657.761	9824.28	8614.13	9747.67	10232.1	9449.45	8984.63	10422.2	55256.3	69857.9	40231.3	41585.3	60068.9	47683.8	60296.2	66976.4	112253	19958.1	75447.8	24498.6	19253.5	42055.1	86043.9	46938.2	44563.2	50561.7	58920	53006.8	97604.6	29998.8	36233.8	58255.9	21630.9	18813.6	23733.8	16405.8	23411.4	21671.2	19978.2	20404.4	20565.5	23464.6	16973	19264.2	33647.5	14350.4	17806.7	16795.6
886	528.305	619.685	21392.4	21345.7	21117	22853.1	19384.7	19884.8	23237.8	90376.8	123831	83030.1	112041	127539	71434.6	94818.1	103015	168818	52707.4	111352	60950.1	74650.6	86093.4	119317	135241	74189.2	84780	88894	79157	93729.4	60143.6	109190	69660.9	36752.8	36192.8	31145.2	37959.1	32108.3	31605	43908.7	29673.3	35243.8	80036.5	24905.5	29647.2	40319	28869.6	39768.8	33470.4
887	528.262	467.276	6068.94	6925.89	4691.42	7450.51	4573.81	5978.25	6727.96	18904	17361.2	7090.74	5950.86	26526.2	15603.8	13542.7	35745.9	39022.7	24795	33468.2	70378.8	53530	25048.7	4961.33	11292.9	13464.6	39541.2	15896.6	88077.8	20463.5	21390.5	22761.6	17582.8	1207.68	2856.38	169.131	128.959	112.379	8264.04	14006.1	276.069	110.559	132013	2469.93	231.928	101.019	11246.9	14143.6	330.962
888	528.356	657.443	1022.02	971.358	1106.25	1147.5	762.069	1248.17	1863.86	8985.39	13456.1	6862.27	6926.51	10946	7754.96	11280.6	11227.2	19443	2321.5	12945.3	5152.04	2605.34	6621.32	16876.6	7575.17	7134.69	8029.14	9969.48	8278.6	17267.2	4665.9	5802.31	10244.1	3385.62	2723.65	4200.12	3220.12	3274.01	3204.71	2989.54	3144.32	2504.24	3915.43	2608.67	2726.85	5815.48	1914.43	2352.44	2829.98
889	529.311	619.549	5241.52	4737.63	4632.79	4655.51	5363.15	4845.02	5098.78	24675.8	34678.8	25495.8	28837	35990.4	19015.2	26153.5	22635.9	49241.7	15441.9	34442.4	17131.8	21687.4	23621.5	26520.8	27844.1	18610.3	25506.9	24067.8	23516.1	27352.2	17456.9	23515.3	20556.4	7264.46	10730.5	7936.36	9887.31	8348.39	8944.67	11411.9	7390.52	9969.24	24416.9	6501.87	8463.52	11026.4	7980.4	11111.6	8508.32
890	529.339	673.626	173146	176858	171212	177672	177824	178472	183799	771.887	1974.94	1321.92	2161.37	1597.5	840.607	318.204	823.313	4058.14	1230.6	1457.35	1643.55	419.633	800.848	599.179	1535.14	1435.22	441.29	749.114	1408.67	3368.5	638.238	1156.35	999.699	105.42	227.323	214.944	120.901	106.733	107.375	106.849	0	259.037	1119.33	0	108.432	0	323.263	504.979	106.394
891	530.303	640.694	97909.8	98263.7	100605	99854.7	101167	101502	100091	602988	524874	494160	524956	529739	485442	485553	530122	553648	332990	492307	391515	300755	464585	487843	502055	426805	455482	429197	349418	429084	335231	574920	385918	144535	150954	141791	140640	139763	139573	126857	123968	129592	410458	132424	135252	137897	137359	146419	142706
892	531.185	824.446	13843	14542.5	13815.8	13525.2	12351	13382.1	12664	12517.8	11988.1	7697.84	20076.4	12098.4	12036	22833.9	28370.4	28652.9	6951.23	15134	2968.25	47463.6	17663.8	15959.7	18988.8	27929.3	18995	21315.5	43727.6	33538.2	15874.1	30943.6	12755	19888.1	32645.8	28574.4	20697.1	24052.8	8680.48	12713.9	7215.99	18050.9	10363.2	13315.5	7941.45	17907.7	9738.23	11381.4	14513.6
893	531.306	640.696	28140	27654.1	26918.4	29281.1	27078.3	28445.1	27362.7	160945	141762	137255	142051	143684	130672	130700	142639	144817	86120.8	134806	105631	82607.4	123510	129127	135323	114981	124611	114026	94639.2	118499	90853.7	154302	99926	39404.4	42810.2	36185.4	39972.5	38862.6	39439.8	34783.7	33374.7	34233.6	113663	37040	37347.6	39600.3	38998.4	39812	40707.3
894	532.18	824.474	3746.3	4141.22	3644.43	3597.47	5076.12	3956.34	4196.54	4252.97	3925.67	3203.59	6728.53	4728.02	3418.89	8215.66	8771.85	9042.9	2129.27	5288.97	1032.54	16640.3	5050.36	5290.38	5631.86	9284.41	4889.69	5925.78	14612.5	11654.1	4297.95	11253.7	4601	6500.77	11161.7	8683.76	6997.67	7636.71	2030.9	4287.58	1960.18	4681.18	3151.36	4283.41	1902.6	5792.48	1011.29	3494.9	3766.82
895	532.3	640.696	34053.3	34769.1	35074.5	36197.1	36247.2	36576.3	36278.7	208794	182598	173254	185479	189282	173347	166988	182849	191740	117595	170002	140161	104348	156709	169228	170463	146895	161690	142572	118072	147825	113781	206995	130054	50300.5	52053.3	49353.2	51433.9	47002.4	53109.2	46501.1	44069.4	45697.1	145774	49521.2	50278.8	50214.8	49778.5	50595.5	50711
896	533.302	640.696	9038.83	8891.53	8193.09	9372.21	8971.3	8885.59	8669.34	51677.3	47803.9	44595	47255.5	47303.4	42985.7	42269	46091.8	51117.2	28342.3	43789.1	35433.7	27486.3	39381.3	43998.2	45001.5	40628.1	39954.2	36824.4	31256.9	38903.1	31320.2	52030.5	34788.2	13633.5	15461.7	12017.2	14001.4	11103	12136	10511.3	11229.1	10934.6	38078.6	12702	12749.4	13331.7	13573.6	13536.8	13439.4
897	533.418	834.807	7239.55	6074.05	6919.23	8562.86	8304.93	8574.12	8378.76	15471.5	13809.2	16096	14901.2	25272.9	18530.9	15043.3	19517.5	27889.8	22863.9	22661.2	11455.4	23193.7	10806.6	20830.2	21739.9	12161.9	20517.7	12556.9	34839.2	14620.3	19043.3	12857.3	15120.2	4769.7	7382.57	7805	5529.15	3000.79	4005.06	4015.57	2941.98	7523.6	10858.4	4263.72	6857.73	7809.19	9884.37	9400.12	3898.47
898	535.398	805.443	23778.3	22521.9	20801.3	21602.1	22824.1	22000.4	21622.9	36440.4	21430.7	33152	24077.1	46396.1	26920.7	16600.4	33550.3	47708.4	76028.6	43421	68246	57996.3	13489.4	18788.1	36770	29353.5	44974.2	23353.4	97160	26218.7	48785	29651.6	15194.8	26915.9	22679.4	18800.1	16087.8	15340	19929.3	3854.73	16923.9	5537.12	41959.5	14553.8	17333.2	18625.8	27802.9	25506.1	12699.2
899	535.399	871.679	972.071	5961.33	6165.47	964.46	6246.4	5598.84	6941.88	11601.3	9189.85	9608.99	10521.6	17612.5	11671.3	6936.7	15490.9	17411.6	22097	13311.4	8712.27	25636.2	6531.51	11060.2	11980.9	7855.22	18284.2	9623.99	37033.4	11676.7	14104	12291.7	9543.74	154.27	4561.3	194.412	0	0	196.693	0	0	0	9612.88	373.334	4803.41	346.122	517.749	423.834	183.275
900	536.884	36.1263	11846.2	11749.2	11414	11551.5	11400.9	11110	12019.9	11198.9	10574.1	10575.3	10538.5	10555.2	12209.6	9326.39	9534.68	10039.9	8865.7	11403.9	7527.36	6412.98	8980.44	10566.7	8723.32	12534.8	10748.7	10671.5	8142.64	10723.3	7261.34	9771.11	12728.9	10767.1	10563.1	10905.3	11660.2	10845	11078.9	11869	12297.2	10979.7	7338.79	9878.58	13121.5	9759.75	12220.7	12024.9	11158.3
901	537.415	840.605	74119	77893.8	77160.7	77557.1	76406.1	77246.8	79747.1	146888	60521.1	96415.3	69106.2	219486	99781.2	83439.5	125851	228635	251383	166612	227452	215264	40213.9	80309.7	196151	136063	137709	70814.7	313659	92880	143246	78175.6	54070.3	72858.1	80136.8	95633.1	64156.1	49006.7	75396.2	38611.1	66570.9	33542.1	203803	65895.5	46246.9	84215	133277	106263	60138.2
902	538.315	596.657	134432	132629	134817	134054	136545	141109	136022	228027	297097	253762	271712	364458	132950	244202	238206	456409	131925	410826	122180	211950	273291	296975	359064	212164	285379	207449	219860	252542	173463	205578	205119	256614	173488	136041	183327	141061	150364	135109	87734	86408.6	219018	152579	129635	191588	164773	150361	137067
903	538.418	840.605	25016.1	26175.6	26552.6	27821.6	27342.6	24669.9	27808.4	50123.1	20629.8	34787.9	24622.7	73616.2	36048.9	29969.9	43811	80592.2	87823.9	57348.2	79153.9	75344.3	14068.7	29271.6	65134.8	47614.4	48043.5	25569.4	110625	34986.2	52999.8	30606.6	20239.3	23374.2	25897.8	33755.4	21064.1	16210.6	25836.8	12270.8	23399.8	9032.63	73998.9	23168.9	15475.6	28477.2	47183.3	35744.3	20747.6
904	538.786	37.9236	3564.82	3062.86	3182.71	3422.79	2829.45	2599.59	3407.86	5136.45	4029.44	4641.11	6015.76	5513.09	4761.56	4976.98	5516.93	6182.98	5989.28	4816.67	6478.88	6024.59	5406.57	5592.41	4414.86	4627.98	4997.22	4075.12	6389.42	5360.81	4784.12	4323.84	4381.03	2906.1	3448.39	3161.19	3012.05	3225.76	3440.22	3555.95	2917.55	3008.54	5974.38	2977.12	3447.62	3476.66	3144.98	3055.52	2408.27
905	539.317	602.973	39274.1	39880.9	37865.2	37714.6	39231.4	40945.1	39460.6	64155.2	83129	70899.2	76256.3	100442	36843.8	67333.6	65369	128282	39574.7	110764	36102.5	63231.7	75534.7	85346.1	101234	60557.4	80097.3	58775.9	62761.6	70865.7	48755.9	57211.4	58615	74178.5	49195.1	39635.7	50162.7	42588.8	42354.2	37692.1	25986.5	23874.9	62019.2	42152.6	35282.6	54261.3	48242.3	41860.4	38153.1
906	539.249	391.989	6423.1	6027.6	7826.43	7363.1	7309.67	5628.84	6673.08	15504.9	14929.9	10674.4	22007	34624.3	17005.7	21414.7	18014.9	21698.9	38413.9	19888.8	59938.6	67442.6	19147	9723.64	20155.5	16082.9	7358.2	18473.6	51335.7	20512.2	46541.1	13348.1	10650.7	2855.26	3652.33	4344.11	6693.63	5595.88	12532.1	6480.33	6393.68	7173.9	35231.4	6557.05	8084.3	5051.79	3136.55	3629.48	3264.95
907	539.43	848.119	59776.8	64165.6	63728.9	61984.1	64514	65782.5	64836.3	161514	71381.3	70360.7	50348.7	192274	92388.1	148318	82499.4	300389	158132	156585	105553	123591	52357.2	74601.9	240770	110899	82801.6	44016.2	208275	64682.8	97352.4	51493.4	37832.7	46334.2	47427.1	118820	77688.4	28877.7	64765	26597.5	27317.6	37113.1	164964	63592.8	24038.7	96283.1	188362	101909	44913.9
908	540.334	641.236	3.07204e+06	3.09385e+06	3.09403e+06	3.12978e+06	3.12292e+06	3.19096e+06	3.15595e+06	6.34021e+06	7.08573e+06	6.60366e+06	7.37472e+06	7.92954e+06	6.38375e+06	6.78694e+06	8.00351e+06	9.3681e+06	4.38927e+06	8.11118e+06	3.87807e+06	4.22052e+06	7.46503e+06	8.31948e+06	9.0206e+06	6.82965e+06	7.99286e+06	7.35139e+06	6.27736e+06	7.93076e+06	5.82717e+06	6.76512e+06	6.78001e+06	5.36013e+06	5.71056e+06	4.84484e+06	4.98877e+06	4.80378e+06	5.01904e+06	4.45516e+06	4.16643e+06	4.32961e+06	4.45854e+06	4.66179e+06	4.91296e+06	5.02445e+06	4.74392e+06	5.08144e+06	4.95336e+06
909	540.433	839.368	20980.4	21749.4	22830.2	21920.5	21978.6	21857.3	23379.6	57590.3	16121.9	14661.8	12605	64580.3	32949.6	51474.3	28455.4	103786	55655	52826.4	35021.5	43850.5	19489.6	25725.8	82488.6	39209.4	21427.5	13660.6	70298	13101.1	20432	11766.1	7623.39	14963.6	14509.8	37923.6	27958.6	7906.05	20800.3	6160.1	6990.45	11875.6	57509.5	20746.4	5326.51	32167.9	67891.6	36319.1	13326.7
910	541.335	640.868	839533	840919	835486	861869	839739	862129	847937	1.70562e+06	1.9052e+06	1.77981e+06	1.9769e+06	2.13019e+06	1.73158e+06	1.84575e+06	2.18968e+06	2.54347e+06	1.17792e+06	2.19027e+06	1.05001e+06	1.13005e+06	1.99364e+06	2.23614e+06	2.43902e+06	1.83813e+06	2.16951e+06	1.96752e+06	1.6878e+06	2.13606e+06	1.55453e+06	1.81733e+06	1.81447e+06	1.45432e+06	1.55008e+06	1.30419e+06	1.37185e+06	1.31799e+06	1.35517e+06	1.20646e+06	1.13235e+06	1.17576e+06	1.19065e+06	1.26635e+06	1.34688e+06	1.3513e+06	1.30502e+06	1.37426e+06	1.35486e+06
911	542.336	640.868	162187	163428	161089	164245	164550	172833	166805	321781	363424	337317	378571	412803	326963	350164	411900	489531	227109	424298	202479	219595	392576	427414	469106	352720	417505	380170	330371	420684	300215	352063	352149	276520	294128	248723	259258	250910	250683	235818	219267	222504	241658	239811	254848	255728	244633	262168	256845
912	543.339	641.236	23665.3	24568.2	26390.7	24794.4	24112.9	25549.3	25074.2	49732.1	53837.9	48551.8	57806.7	61626.2	47905	50800.2	61380.7	71304.9	34219.1	60824.9	31148	32657.4	55629.9	59666.1	67893.1	51138	59317.3	57450.7	49197.6	59966.9	44436.3	53868.1	51596.6	41616.4	44281.1	39748.5	40601.8	36773.3	38983.7	37126.7	33468.9	33506.5	34975.3	34587	36100.9	39211	36308.9	40689.5	39753.5
913	543.353	698.906	11159.4	10738.8	12957.7	12000.2	10922.5	12216.1	12274.5	481.565	632.859	0	0	213.393	0	0	129.207	783.254	857.909	399.054	671.045	663.273	106.742	126.037	249.368	0	215.715	253.954	1906.72	107.544	740.319	258.43	111.245	110.102	0	0	100.972	0	0	0	0	0	228.411	0	0	0	0	117.055	0
914	544.203	308.01	12625	13210	14246.3	15618.9	14923.5	14089.9	14814.1	23423.4	37603.4	57864.6	18667.2	17513.3	22498.7	65352	36379.6	54309.3	70287.9	32425.6	192440	83645.8	69653.6	50852.4	56202	28880.5	95131.2	27544	96210.8	31469.2	125668	44801.3	14816.9	21641.3	15272.9	8885.35	13403.4	8872.32	13809.5	14723.4	5924.24	10340.2	105049	18968.2	14817.9	29164.8	18297.8	8203.35	9515.91
915	544.324	679.174	5804.78	5355.45	5137.13	4904.87	5826.17	6088.1	5714.14	28662.3	30410.3	15547.2	30099.5	23256	21818.5	29030.4	24488	38203.4	13779.5	28673.8	17772.1	16396.9	24235.7	32588.6	33274.7	20007.1	25526	25753.9	28361.7	28984.4	18129.1	31321.1	20226.8	5271.45	6722.87	5357.12	5913.37	4891.83	4472.36	5933.57	5822.18	6541.29	22354.1	4695.4	4559.75	5922.89	3516.3	5668	5276.89
916	545.203	308.802	3442.17	3707.84	5011.98	3712.95	2804.52	3510.21	3983.54	4574.97	9954.02	14011.9	5092.86	4103.3	6070.82	17119	10314.8	14904.8	18864.7	9410.46	46653.5	21144.1	17683.8	13169.6	14725.7	8671.22	22147.3	7074.64	27331.9	6755.42	35243.8	12476.8	4250.53	4056.21	3564.59	1251.37	4207.8	1590.61	2868.38	3276.81	996.025	2986.65	30071.9	4781.06	3329.87	6989.23	4169.64	1361.57	2878.33
917	545.328	584.715	7188.78	6868.77	6678.75	8217.95	7429.47	7266.3	6899.81	0	957.48	0	513.651	821.748	235.22	1051.91	1052.2	1356.05	1966.77	607.727	856.23	1271.02	541.551	1009.88	872.38	214.988	502.622	458.309	1770.38	369.073	515.728	473.915	724.124	0	280.972	193.437	262.991	207.319	574.285	247.348	147.098	263.508	978.618	0	0	3326.3	0	0	0
918	547.041	59.6446	4415.21	3588.65	4707.73	4994.77	5270.84	4419.4	4332.09	5970.31	7203.14	6852.84	8417.55	9406.93	3315.39	9135.43	9332.3	11996.6	57160.4	8182.94	59479.4	81819.5	4309.91	4369.72	8658.41	4092.42	9979.98	7563.99	71190.6	11149.4	74763.2	5982.75	5275.69	3595.17	4046.67	5658.58	1866.9	4394.7	7519.73	3383.42	3524.36	4709.43	52824.6	2711.84	3390.54	3264.02	2203.55	4448.97	3090.88
919	548.296	711.377	1133.34	809.624	915.784	985.045	1724.02	1125.03	1339.78	6122.14	9491.65	10636.4	11733.2	10680.4	9134.71	6242.1	9819.66	8869.02	4919.42	13138.6	3623.48	4905.6	8687.79	8986.08	10940.1	10170	11092	13927.4	6582.45	7716.85	6341.76	9003.84	9511.23	4105.76	3404.7	3328.91	2397.34	3858.07	4584.23	3879.39	2669.59	2500.96	2694.22	3002.98	4205.96	2430.82	3333.75	2902.9	2387.06
920	550.351	681.355	7369.97	7356.02	7259.93	7424.6	8269.04	6703.36	7417.92	34437.8	49716.5	22900.5	34976.4	35403.8	42568.9	26362.4	41548.6	73652.2	18193.8	37790.5	10567	13634.6	44746.5	60588.2	36199	32557.8	35280.2	34536.1	42418.6	54194.5	12212.8	25813.9	45118	18277.6	12336.4	9652.05	12816.6	13155.1	10198.7	9229.33	8200.6	11881.6	13514.3	8266.46	11648	20552.1	9063.05	10876.6	11427.1
921	550.78	38.4605	4342.76	4692.32	4969.7	4899.69	5608.94	4423.76	4406.42	8447.32	8161.27	7552.43	8458.85	7749.69	8075.59	8640.19	9535.63	9412.42	7867.89	8082.54	6798.38	8565.46	7887.42	8712.32	9384.55	7072.84	8259.2	7975.1	8539.78	8304.55	7458.57	7693.26	8630.04	5457.36	4500.86	4815.76	4319.28	4466.81	4965.62	5031.29	4861.42	4707.31	7789.03	4502.94	5147.1	5606.92	4791.58	3737.83	5271.97
922	551.355	682.349	1477.16	1618.72	1887.39	1849.34	2530.79	1867.76	2343.21	10862.7	15194.2	7013.5	10771.2	12099.5	12792.7	7592.42	13694.5	21854.2	7336.27	11157.1	6678.18	6433.32	14692.8	21031.6	11435.3	9653.59	12819	10754.8	15445.9	16444.1	5673.59	7128.88	13819.8	4335.91	3111.06	2187.2	3697.48	3795.84	2489.72	2753.7	2336.57	3952.56	4590.91	2186.2	3127.68	6244.22	2378.69	2813.68	2421.9
923	552.321	627.541	12664.7	13330.1	13574.7	13717.4	13517.9	14939.6	14659.9	24846.3	38733.5	21343.4	32300.4	33400.5	23486.2	31783.1	34057.6	45134	19679.1	56291.5	26562.4	33103.2	40514.8	44968.4	46063.9	28319.5	41278.2	30718.3	44597.3	63504.5	28140.5	29112.3	32113.3	30171.2	25776.5	18565.1	22155.1	22316.6	16687.8	20019.6	23030.8	26441.3	34776.2	19177.6	22606.5	26645.4	20793.9	14986.7	21256.9
924	552.366	676.953	42010.9	42902.8	42013.7	43222.9	42977.6	44414.1	42782	112605	190401	97320.2	104152	158560	114724	137311	149698	241555	61243.4	148660	63827.9	64175.2	154710	193008	119438	116457	140871	135303	146373	177175	70687.2	94692.8	146495	76275.5	50977	50642.1	42546.5	51195.5	52704.9	44127.3	41540.8	54753.7	69764.2	48157.8	49946.7	75415.1	44077.2	47658.4	42752.8
925	552.366	738.788	3841.63	3010.43	2687.34	3833.61	2477.43	3315.77	3349.83	30458.9	44485.6	16389.5	32533.5	30783.5	39758.9	19058.7	37304	64160.5	13689.5	31377.7	8240.17	11502.5	36029.5	54780.6	34362	31650.2	36650.5	40383.8	37992.2	54896.1	10184.2	21769.5	45101	14844.2	15204.1	9878.71	13569.7	16106.1	8555.7	11234.6	11218.5	14965.8	9996.89	8583.63	13564.2	16569.9	10412.5	11371.5	9800.44
926	553.021	36.0161	3535.79	4589.44	4148.58	4184.21	4280.73	4861.47	4010.01	5180.98	6218.32	6876.64	5632.42	6661.75	3994.88	7970.54	7904.52	8300.85	8761.15	7718.32	8004.53	9891.05	6933.28	5700.23	5275.48	5014.89	9402.91	7086.62	12609.1	6021.7	9078.07	6107.2	4591.16	3991.01	4607.67	4038.3	3654.56	4058.89	5482.54	4237.88	4463.75	4365.71	10732.1	4247.37	5473.89	4091.8	5442.54	3449.36	5701.73
927	553.324	628.339	3026.63	3526.13	3129.14	3629.36	3028.96	3097.87	3052.47	5116.04	9864.4	4738.35	7812.51	8283.5	5324.75	8866.49	7898.28	12714.5	4518.45	15185.9	7609.02	9584.95	11606.7	11474.3	13121.4	7307.58	13087.5	7268.84	11943.3	17547.7	7327.33	8429.62	8253.43	6559.68	7075.53	3905.63	6188.16	5834.71	4088.61	5733.1	5673.75	7236.3	9757.45	3290.52	5471.75	6604.89	4871.99	3801.08	5306.2
928	553.37	677.211	13648.9	13340.7	12783.4	12126.3	12288.5	13846	12224.2	34566.7	58358.7	29990.4	30394	48099.8	34279.5	40501.1	46341.1	72379.5	18784.4	43708.5	20886.1	20940	45064.1	57646	36712	34972.7	44469.8	37715.2	44473.5	53157.9	20952.7	27140.3	44491	22415	14538.5	15790.3	13396.2	15783.9	15448.1	12026.2	12038.1	16631.4	21461.5	14920.7	16167.1	22439.4	12882.4	13635.1	13018.1
929	554.346	676.772	48495.9	48795.4	47386.1	50758.1	49186.6	50162.9	48658.2	156650	176515	98297.9	209956	158218	151993	194715	188294	289909	85146.4	209306	85357.7	120863	198215	261452	262601	160813	199957	200529	247867	253907	167360	183493	194162	138999	141393	117382	117526	111503	93197.9	131952	118858	152356	117724	104113	112080	127078	84901.3	99476.8	134074
930	554.302	616.565	75974.7	76210.1	76654.8	75501.8	76946.3	79455.5	80407.1	632790	463935	514805	451770	512531	433833	438762	510388	459334	324315	472926	342012	272933	437926	429105	403132	370902	478738	371855	338647	377661	198518	549723	347381	108183	104960	95842.3	103480	89599.5	105649	73481	81521.2	89203.2	346670	99832.1	119398	100912	105248	98959	102586
931	554.382	736.438	4224.48	5502.22	5239.27	5146.31	5238.47	5307.42	5553.62	41310.4	70711.6	26400.3	39420.3	53828.7	45545.4	39453.9	55920.5	92252.4	15747.4	51929.7	19755.2	13454.6	43362.6	77639.5	41325.9	47016.3	45221.7	50864.7	48042.2	76497	20440	29347.2	57523.3	19767.8	22060.3	21022.8	18212.4	23189.1	18169.4	20032.9	20371.1	20751.8	18463.3	17180.2	17715.6	30284.6	13653.2	16663.6	17394.6
932	554.767	39.5488	2196.2	2166.45	1803.72	1789.96	1777.18	1718.25	1911.65	2680.01	2932.43	3446.58	1783.01	2934.25	2362.53	3540.82	3575.5	2990.37	3497.78	2540.82	4141.57	4564.4	2549.67	2613.72	2500.91	2634.15	4196.72	2982.13	5219.05	3207.02	3914.7	2589.96	2502.87	2504.13	2391.95	2282.58	1985.62	1474.75	1661.72	1989.35	1904.85	2045.41	3690.49	1628.5	2690.07	1939.68	2027.58	2540.23	1456.77
933	555.193	308.091	2371.33	1859.12	2244.43	2558.52	1985.17	2645.82	2484.89	4192.32	6129.46	10057.9	3812.94	3009.65	4615.82	9251	5290.2	8746.02	10482.5	5143.45	24561.9	11242.9	11546.2	8677.14	7881.12	4740.71	12943.3	3947.88	12561.1	5196.57	17383.3	7073.29	2376.76	1847.07	1832.28	1455.93	1914.7	1028.01	1421.24	2554.44	923.737	847.236	14341.7	1958.32	2524.85	3859.91	2282.42	642.778	1481.15
934	555.349	676.436	14935.9	14546.3	14476.1	13883.3	14375.9	14944.4	15357.2	46612.2	48641.6	28837.3	62107.1	46443.4	44509.5	57709.2	55727.6	87647.1	24926.2	60068.4	26959.4	33947.3	56993.6	74594.4	75560.2	47703.4	62455.1	59947.1	72496.7	78676.8	50650.3	53147.6	55711.7	39313.7	42207.2	33812.3	34719.6	34483.7	27724.8	39027.5	36202.3	43215.7	35458	31627.8	32202.9	36225.9	24852.6	29661.4	39260.6
935	555.304	616.51	24839	25577.1	24689.8	25965.2	24747	25984.8	26379	185997	134058	151460	132093	149955	123127	126580	146961	133793	94908.6	138671	97992.9	80801.2	127910	126435	119704	105955	136598	110178	102228	109880	59224.5	162484	105106	39023.7	35161.3	31704.3	35015.4	27469.6	34525.6	23530.2	25112.6	27456.3	105416	30501.2	36606.2	33415.8	31042.1	33271.2	31606.2
936	555.387	736.398	1365.68	915.528	1424.69	1563.78	1311.04	1606.22	1224.7	13326	21976.8	9097.18	13081.5	17656	14638.3	12250.8	15910.2	30221.2	7500.34	16362.4	8152.95	5825.51	14878.3	25208.1	12145.4	12984.7	13611.4	16060.6	15579.3	23757.4	7925.09	9658.04	17593	4289.86	5407.78	5167.91	5480.66	6064.2	5512.81	4608.39	5939.47	5306.56	7401.61	4108.74	5130.72	8682.06	3747.59	5204.91	5349.48
937	556.317	660.925	48015.8	51074	50884.4	48966.8	50779.7	51404.7	48339.6	339573	383575	277643	286705	373181	242993	268045	323740	352158	181591	290656	163783	183516	347965	301951	333906	236939	284908	222766	233993	225144	143632	338888	213659	72471.8	59301.2	56026.1	67974.7	52074.5	57404.5	54789.9	44205.1	56739.3	220358	54317	59804	62060.3	58027.1	62993.9	60168.6
938	556.3	618.427	26740.4	26512.7	25648.2	26064.1	26642.9	28577.7	27757.3	213818	154772	179902	154706	172042	144245	148979	178513	150087	113151	160170	117096	93592.9	147825	148733	136667	123851	160595	128724	113993	126182	72938.1	189891	122469	36073.5	37595.9	35254.3	35763.1	31964	37472.6	25393.5	27542.6	31868.1	119601	34945.7	40225	36562.1	36686.8	34640.7	33982.7
939	556.614	40.0892	5237.47	5733.74	5357.2	5794.65	5422.51	5562.22	6451.59	6798.36	7116.22	6333.26	6659.41	7134.03	6449.41	7884.75	6195.18	7450.04	13078.4	6781.05	13229.2	12410.6	7437.32	6447.92	7191.08	5266.03	8005.12	6680.25	12439.4	6398.39	12683	5726.83	6250.67	6016.29	6347.91	5987.67	5672.12	5959.16	5031.7	5495.86	5982.2	5689.73	12019	6042.34	5838.99	7111.02	5134.43	5171.64	5925.8
940	557.32	647.131	80337.8	80726.8	79918.2	82365.6	81210	83097.8	81488.7	168297	175631	213718	205395	177288	187493	200565	230459	186695	104661	203608	104294	109547	168345	174875	183345	177754	170503	150490	132116	156123	108763	164136	143805	108572	115234	106456	111596	104543	105336	101529	93379.6	101134	122633	102915	107590	103655	104527	114962	106440
941	557.372	723.569	11547.7	9921.68	10680.7	10950.7	10621.5	11597.4	12040.5	4608.75	4451.47	1259.05	1387.54	4455.46	4037.22	4979.14	1491.76	1428.68	4601.28	4866.93	5218.14	5415.24	5168.7	3654.93	1747.19	1025.79	3575.75	4384.32	5801.98	4200.77	10814.3	2905.25	5964.65	3374.81	2276.09	3226.2	848.166	3346.16	1439.43	1761.72	233.226	790.167	5275.46	723.036	281.947	2796.09	2610.66	1433.23	1042.55
942	557.456	883.966	426.327	958.47	810	643.49	890.644	481.597	1045.13	57829.5	27389.6	46407.7	75429.6	55374	79297.9	38661.2	34933.6	75884.8	79504.8	95057.9	44888.2	81570.7	72998.8	28875.7	33814.4	50742.5	56576	72281.5	61655.6	151285	59140.1	56616.4	36331.8	295.056	701.174	497.201	317.757	492.281	0	354.45	0	0	78391.7	0	0	351.88	880.212	158.326	305.345
943	558.334	715.133	42496.8	41818	41538.5	42266.2	43698.2	43114.9	42942.8	273963	336449	293915	310231	320589	235025	264644	305273	344445	160654	266490	155758	145510	279397	282797	302313	219908	261548	241191	180700	272221	138772	327475	200975	96594.9	88960.7	84029.7	75456.3	71135.4	82513.6	70910.1	71164.8	67251.2	183461	75708.7	82001.9	72290.9	72560.4	79462.3	86892.9
944	558.316	657.988	34453	36745.2	35915.1	36899.9	36087.4	38998.4	36886.8	129291	136771	102684	109737	141609	98180.7	103439	123800	135846	71510.5	112377	60938.7	69855.4	131349	112731	122963	92597.4	110691	89815.3	87383.6	94061.2	56714.1	128138	82676.7	50382.5	49915.2	42457.4	48805.2	44398.9	46109.2	42452.5	37266.2	43529.4	86045.5	45332.5	45341	47203	47640.7	50239.7	46439.4
945	558.597	40.3726	16298.9	17857.9	16207.6	17708.7	16726.4	16129.8	16944.7	20798	19634	20241.8	20508	20922.8	19009.1	23976.8	22704.5	22331.3	38720.8	19607.9	44404	40260.1	21584.2	20048.3	21910.8	19217.1	19838.6	19851	37086.8	18444.2	38077.8	18662.9	18353.5	17653.2	17443	17905.6	17243.8	16757	16960.8	15929.9	16518.5	18181.6	35238	16173.1	15544.8	20474.9	15841.4	15226.6	15685.4
946	559.337	715.068	12683.9	11588.3	10498.5	12511.6	11683.4	11291.6	12140.5	78335.1	98657.9	84809.6	90796.7	94548.7	68304.9	78167.1	89426.7	103459	49439.2	79314.5	43526.9	43080	79845.7	85499.6	90934.4	62810.3	77298.4	69985.3	51543.2	80973.2	41863.1	94317.1	59503.9	27993.5	25659.6	25760.2	21901.9	21258.7	25449	20478.2	21316.5	18774.8	53421.1	22993.2	23411.5	21436.8	20387.7	25072.7	24758.2
947	559.317	659.058	6993.5	8089.28	6743.87	7396.03	6711.56	7788.33	6968.06	33707.3	36045.6	27681.5	30743.7	37448.7	23107.3	28780.1	33791.3	36301.2	19197.3	29494.2	17185.1	20138.8	34268.5	31473.4	34238	25248.3	27521.3	20702.2	23775.1	24123.7	14588.1	34580.7	20281.5	9620.12	6427.12	6796.41	9018.87	7230.65	8567.83	6807.07	5633.4	6989.32	22957.7	7652.83	6717.52	7671.67	6807.53	7582.89	6453.6
948	559.439	829.839	16596.1	15694.9	15708.7	17331.4	14126.5	16031.8	17598.2	21771.2	15787.1	13554.9	9073.78	26011	17432.4	37779.7	14508.7	37584.1	41149.8	20502.7	14535.5	18764.2	16707.3	14123.9	31352.8	16125.8	18623.6	14631.9	51151.5	19738.1	22454.9	12712.5	55026.9	10914.2	12405.6	18176.7	11707.6	10670.5	11083.7	10039.1	8633.79	9376.52	24602.5	9707.6	6124.29	18838.1	23837.2	16484.3	11521.8
949	560.331	714.923	15751	14941.6	14630.5	15842.4	15730.4	16101.1	15089.8	100278	126259	106182	108080	111226	82685.7	91539.6	106775	127272	57046.2	99384.7	55861.9	49908.5	101328	104396	106096	81213	95044.1	87579.6	65363	99461.9	51024.3	117856	72036	34528.9	32276.4	31647	28790.5	25937.5	28540.2	25897.8	25957.3	23908.9	64045.7	27164.5	29170.1	25972.1	25501.7	30509.5	32202.5
950	560.43	843.811	3455.57	3300.77	3017.26	2795.02	3527.43	3054.99	3422.94	25225.1	8913.02	6271.22	6224.46	14579	8525.53	8728.52	11689.2	12813.7	14743.6	11696.6	13236.2	36773.7	7057.97	11016.6	11452.5	7570.81	10189.5	6209.56	19766.9	27166.6	31201.9	6376.76	22741.6	1343.92	1716.72	4034.59	1587.47	1642.02	1144.08	1693.86	805.659	1977.38	11064.5	678.321	518.762	3818.93	5643.46	4295.83	943.303
951	560.592	40.5267	24935.4	24973.3	25332.9	24772.3	23849	22419.1	23566.2	26836.8	29296	26203.2	29634.9	30081.4	27336.8	33337.2	29944.6	29635.9	56096.2	29239.8	61763.5	57727.7	29909.3	27357.8	32548	26469.7	30331.6	27353.6	54073	24650.8	57706.7	26914.3	27585.8	25937.8	24021.2	25617.7	24497.6	24455.6	25744.8	23803.7	23227.7	25978.7	51832.8	25219.9	23972.5	29983.2	25254.8	22464.8	23761.3
952	561.333	714.856	3477.08	3066.04	3283.36	3903.15	3703.73	3135.15	3104.34	28722.7	33727.1	29360.4	29813.3	31002.7	23187.1	27030.7	29180.8	33967	16589.5	28102.5	15075.7	13566.3	27836.3	27777.3	30541.9	22099	25747.1	25160.4	19114.6	28436.9	13825.3	32052	19566.7	9907.89	9618.16	8060.85	6235.84	5980.17	7356.72	6597.57	6497.72	5932.02	18787	6323.95	7603.69	6669.04	6017.96	8167.51	7458.37
953	561.413	849.513	10115.2	10122.7	9332.82	10573.9	9199.68	9272.04	9358.89	28780.7	9816.47	10040.8	6101.37	19222.5	10952.7	23766.7	10016.6	60114.8	29658.3	33325.6	21745.3	30043	6991.94	9438.82	48471.2	11878.7	11666.8	5585.4	40990.1	9033.21	22447.4	6975.67	6028.62	1785.57	2101.03	7193.06	8249.3	1608.17	2335.09	415.906	596.975	1116.29	27509.8	7091.84	558.904	6860.28	22074.6	14390	2169.15
954	562.315	588.71	38724	38629.8	40083.8	42329.9	41861.3	42331.5	42025.6	131293	153220	157001	135810	148319	134241	179697	151111	200379	80412.9	147822	43239.7	82890.3	178956	134797	215814	100673	144691	93036.2	73698.1	94000	53109.4	125541	76059.3	68219.1	58393.8	96023.2	45688.2	35673.9	50524.6	38253.5	39001.7	41721	44746.9	48802.2	59106.9	67169.3	37744.9	53967	75003.8
955	562.589	40.5176	19860.2	21343.4	21608.6	20274.6	21321.9	21254.1	20752.9	25577.3	25005.4	24991.6	25586.7	26109.9	24541.6	28274.1	25339.1	24709.8	48285	22861	50949.2	47505.3	24636.1	24438.8	26890.6	22592.2	23861.1	22487.2	46356.9	23117.3	48977.5	23186.3	21413.6	21509.3	20408.2	22296.9	21771.1	22356.1	21879.7	20249.6	19958.4	21871.1	45968.5	21944.3	20569.8	26216	19883.9	19648.8	18880.5
956	563.318	588.71	11926.2	12144.6	12633.3	12003.3	12379	11639.9	13070.5	40339.6	47012.7	45813.1	40224.2	44607.8	39590.6	55184.4	46114.9	61130.3	25881	43613.9	12758.8	23906.6	54281	41181.5	64669.9	29817.4	44218.1	30025.2	20732.3	31097.3	15467	38401.2	21686	21209.5	18280.1	28905.8	13508.4	9612.86	15714.4	10051.9	11348.6	12351.1	12503.5	13701.4	18393.1	19550.3	12020.6	17439.5	24405
957	564.334	617.05	2.37996e+06	2.40383e+06	2.4424e+06	2.4221e+06	2.42155e+06	2.48338e+06	2.44762e+06	7.04938e+06	6.31635e+06	7.2127e+06	6.36682e+06	7.7305e+06	6.05643e+06	6.28398e+06	8.06955e+06	7.79102e+06	4.77157e+06	7.94688e+06	3.26362e+06	4.12617e+06	7.33058e+06	7.72879e+06	7.10597e+06	5.82503e+06	8.63673e+06	6.58418e+06	6.42697e+06	7.10711e+06	2.92613e+06	6.57525e+06	6.36063e+06	3.77488e+06	3.67829e+06	3.25373e+06	3.72906e+06	3.0057e+06	3.71143e+06	2.40515e+06	2.61672e+06	2.94711e+06	3.76302e+06	3.26162e+06	4.14479e+06	3.65081e+06	3.4627e+06	3.42035e+06	3.43142e+06
958	564.586	39.9679	11005.1	11618.7	12052.8	11018.6	11629.8	11556.6	11923.5	14701.8	13848.2	14658.4	14023.4	14318.6	13222.1	14911.5	14311.8	14163.5	25956.9	13374.5	28543.7	26461.8	14261.8	13423.9	15224.7	11647.2	14234.2	12361.3	26426.2	11536	24046.9	12473.3	11988.4	11973.2	11935.8	12283.8	11862.8	10807.1	11494.4	12263	11594.2	11456.6	24856.9	11949	11521.4	14488.6	11707.2	11414.8	10029.6
959	565.335	617.05	692456	697521	711031	712220	716918	713298	717895	2.04794e+06	1.82874e+06	2.07388e+06	1.8376e+06	2.21843e+06	1.74194e+06	1.81466e+06	2.31944e+06	2.26435e+06	1.37735e+06	2.31984e+06	973133	1.19688e+06	2.13367e+06	2.23566e+06	2.06726e+06	1.68602e+06	2.53052e+06	1.93901e+06	1.87094e+06	2.09039e+06	882290	1.91955e+06	1.85259e+06	1.11558e+06	1.07681e+06	948948	1.07863e+06	879956	1.08749e+06	699453	764723	855529	1.08731e+06	951917	1.22441e+06	1.05278e+06	997368	993538	994308
960	566.016	624.461	3896.21	3516.57	3399.95	3356.82	3751.17	3765.52	3828.93	10321.5	10960.2	10357.8	8149.8	10205.7	7408.16	8728.5	10731.5	9611.03	7055.39	11040.2	4961.76	6581.89	9920.27	8696.79	13088.5	7712.77	11596.5	8205.36	10594.6	8867.67	4594.95	8321.72	8976.9	5879.74	6732.54	5462.24	6109.34	4732.23	5633.23	3928.51	4200.98	5063.56	5509.28	4852.75	6793.81	6154.04	5505.37	5373.71	5746.36
961	566.348	660.547	1.24459e+06	1.27007e+06	1.29021e+06	1.27868e+06	1.29513e+06	1.3041e+06	1.32867e+06	2.8707e+06	3.91358e+06	2.80029e+06	2.99246e+06	4.28e+06	2.48622e+06	2.94553e+06	3.83534e+06	4.76252e+06	1.91983e+06	3.61496e+06	1.19797e+06	2.02979e+06	4.56508e+06	3.77921e+06	4.50768e+06	2.85562e+06	3.77043e+06	2.76971e+06	3.37976e+06	3.22055e+06	1.6643e+06	2.95766e+06	2.86629e+06	2.0517e+06	1.63912e+06	1.5101e+06	1.89262e+06	1.43246e+06	1.56397e+06	1.5118e+06	1.16043e+06	1.53121e+06	1.80812e+06	1.47129e+06	1.64003e+06	1.78323e+06	1.58066e+06	1.68178e+06	1.64938e+06
962	566.588	39.7668	4416.31	4239.98	4444.92	4125.7	4168.13	4658.68	3775.82	5020.34	4836.54	4634.77	4498.09	5847.21	6400.23	5764.24	5192.84	5138.64	11053.1	6433.16	12301	11882.5	5522.72	5579.02	6918.95	4611.55	6021.14	5005.99	10788.3	4855.93	10123.6	5626.31	4527.21	4550.56	4614.93	4616.93	4548.38	4315.21	4194.59	5016.49	4821.58	5090.51	10668.1	4598.69	4186.27	5650.61	4185.61	4276.96	3861.42
963	567.35	660.445	372972	380708	374355	379154	377906	375640	380957	854813	1.16716e+06	834662	887179	1.27723e+06	743673	872264	1.1296e+06	1.39408e+06	581271	1.07207e+06	362776	593623	1.35716e+06	1.12742e+06	1.32389e+06	850167	1.12467e+06	824629	1.00455e+06	945817	488928	868547	858821	605327	485753	439900	565907	412074	469812	442637	339424	450307	539218	428186	484176	527324	461590	489146	489853
964	568.351	658.431	4022.17	53284	51642	53529.2	8090.44	53145.3	50100	165767	221469	164257	15640.7	246219	3544.2	166952	216698	263718	110964	205155	73636.7	117594	255548	211349	249557	160317	217820	37217.4	197306	16622.4	97823.9	27893.8	164100	73530.8	62201.1	8584.39	2409.18	52664.4	66368.9	4410.25	43237.3	6542.08	106678	54036.6	62107.7	77047.8	2063.38	5290.35	59496.1
965	568.364	715.376	999202	998217	1.00043e+06	996562	1.02303e+06	1.0217e+06	1.01625e+06	2.32009e+06	3.64508e+06	3.15869e+06	3.50848e+06	3.56869e+06	2.52651e+06	2.97239e+06	3.64111e+06	4.64488e+06	1.7908e+06	3.3687e+06	1.3145e+06	1.7752e+06	3.70375e+06	3.9052e+06	4.13178e+06	2.85721e+06	3.60277e+06	3.35069e+06	2.63954e+06	4.098e+06	1.90367e+06	3.0648e+06	2.88492e+06	2.84332e+06	2.62026e+06	2.49696e+06	2.11274e+06	2.02317e+06	2.4602e+06	1.96298e+06	1.95064e+06	1.85386e+06	1.62716e+06	2.12799e+06	2.39782e+06	2.09921e+06	1.90571e+06	2.29029e+06	2.39319e+06
966	568.843	37.388	9133.31	8888.1	9344.32	9259.38	8763.22	9765.98	9713.07	13618.6	12854.3	12839.7	12484.3	13741.2	12954.5	12952.7	14116	11963	10096.8	12394.2	11373.3	10899	13043.2	12631.2	13296.3	13926.3	12429.1	14208.8	10306.7	12079.8	10143.6	12914.2	12192.6	9932.72	9250.84	9750.36	10024.6	10025.4	9574.16	9319.94	9346.36	10478.7	9830.92	11064.4	9337.59	10097	9667.79	9439.42	10588.5
967	569.331	471.671	15205.3	14579.6	14947.6	14833.1	17132.7	16056.2	16474.5	355.687	450.694	366.755	421.592	414.514	335.334	355.457	275.381	105.028	3950.79	349.224	7511.15	2516.03	115.698	201.292	158.704	109.496	486.762	215.623	2307.93	107.919	841.566	332.975	425.532	151.895	0	0	0	0	0	385.885	0	0	1635.77	0	0	0	0	118.557	0
968	569.365	715.357	285328	295928	297372	298814	294885	297403	307099	683146	1.07983e+06	911627	1.02859e+06	1.04943e+06	726655	871741	1.07341e+06	1.38648e+06	529662	992446	388621	532701	1.09482e+06	1.15122e+06	1.2162e+06	852807	1.05933e+06	986961	801261	1.22188e+06	571702	901285	865154	828624	782549	724889	622051	600516	715610	588045	573568	546030	487770	624716	692459	622179	547856	663162	697821
969	570.334	471.674	5591.81	4005.19	5008.6	4936.18	5425.37	5013.84	5420.33	133.055	0	0	0	137.197	0	110.797	130.25	0	419.686	0	435.872	124.091	0	103.517	0	0	0	0	98.7051	0	0	0	243.701	0	0	0	0	0	0	0	0	109.096	0	0	0	0	0	0	0
970	570.367	715.223	59825	61121.6	59453.4	60851.5	60312.6	63225.1	61208.5	139428	213813	183305	204558	205916	144493	174553	217235	274522	108088	201251	78390.1	104764	217407	229933	250835	167261	207878	195536	153997	240909	113983	181438	168391	171768	154367	144713	126107	118848	146197	116530	114829	110996	96477.1	124307	141681	126134	115164	133819	142909
971	570.836	37.8097	6123.41	5698.1	5632.44	6873.8	6802.38	5594.82	5834.12	8414.16	8909.41	9057.4	9315.57	8440.52	8558.98	8703.38	8200.92	8067.88	6054.09	9295.15	6603.03	6262.69	9947.09	9299.5	8534.91	8605.11	8343.84	8752.75	12006.1	8077.28	6336.44	9116.16	8697.47	6942.98	6181.13	5920.79	6485.93	6335.92	5912.13	6488.56	5920.95	6355.33	7225.74	6114.38	5349.9	6838.68	6443.49	5973.77	6330.35
972	571.288	655.058	593.258	488.172	559.975	646.259	485.27	441.872	569.343	51187.9	59894.6	75910.6	51753.6	101565	36910.1	46672.1	56262.7	87900.8	22313.7	94541.9	16444.2	17159.5	62315.5	56018.2	111105	42337.8	90246	55332.5	51434.8	53706.5	21449	45759.6	36802.2	1347.94	5676.33	4194.99	952.883	3645.59	2733.32	1982.33	3752.58	999.065	21678.3	3487	2783.27	4885.38	1287.75	3252.48	2441.15
973	571.37	715.068	9384.11	8456.31	8981.85	9267.44	8522.14	9575.12	8889.75	22737.5	33976.2	29217.4	32885.9	32531.6	22887.4	29154.6	33467.5	44599.5	16619.8	31292	13697.2	16813.9	34057.3	35520.1	37249	22923.7	32089.4	28365.2	24527.9	38763.4	18217.5	28378.4	25016	25135.6	23814.5	23873.9	20806.7	18897.2	23078.6	17985.6	18453.7	18214.8	14823.1	20254.2	22722.2	19794.6	17033.1	21622.5	22864.9
974	573.451	851.025	15122.9	14436.6	14799.4	16260.7	16071.8	14987.7	17056	37997.9	24964.7	34193.4	36393.6	49993.1	30300.6	32875.9	42510.5	55652.8	58323.1	52183.5	91126.1	68880.1	36516.2	28095	36436	48825.6	54215.2	36406.4	81961	42053.7	34738.3	36738.5	27861.1	20933	20028.5	14367.6	10286.6	15735.4	14030.8	8297	16867.2	7327.45	33589.3	10126.3	16905.4	21284.9	18213.2	15614.6	12148.7
975	573.451	892.878	34522.5	34298.9	41882.6	37373.3	21745.4	24147.6	38099.6	22165.5	0	15428	14952.7	19457.4	14910.5	0	17568.2	27483.8	30324.7	25599.3	0	24720.5	0	0	0	22337.1	24650.4	22484.9	39568.4	18936.4	0	17451.6	0	40069.5	38497.9	20218.8	33793.6	34575.6	21304.1	7727.53	24314.5	7880.4	0	8675.41	27463.4	28217.2	26641.3	23274.3	16915.2
976	574.454	851.166	4409.11	4762.69	5017.15	4475.14	5070.52	3407.51	4860.76	15369	11252.3	16352.4	14116.3	20636.2	12909.6	13422.3	18813.9	21880.1	23415.1	22589.4	37756.1	29025.9	7441.32	10666.3	14582.6	23855.1	21672.1	15813.2	33629.7	17516.2	19159.1	16657.2	10026.8	6227.68	5125.07	4814.75	1917.82	4108.42	3911.44	318.254	4689.5	170.945	15803.2	783.313	4100.77	6650.52	5281.08	5342.45	853.308
977	574.576	40.0892	4067.82	4014.29	4417.9	3807.46	4411.75	4539.19	4073.87	5532.81	5420.61	5029.9	5016.42	6098.47	6205.12	5759.88	5276.42	5557.58	11675.2	6117.5	13078.3	11324.6	5615.88	5651.95	5721.15	4850.93	5486.3	4395.52	12378.7	5532.01	12970.6	4468.77	5284.86	4014.83	3763.98	5118.19	4675.02	3849.94	4227.95	5039.13	3945.89	4655.32	11794.9	3882.74	4875.71	5121.89	4250.85	3597.63	4356.9
978	575.465	889.865	20464.5	21438.7	16072.2	20214.2	15840.8	21287.6	15785	30679.8	12175.4	19341.3	24189.5	26007.9	22320.7	17153.6	20727.2	32458.6	42394.5	35732.4	38885.3	37158.5	0	11539	18239.6	30090.6	32060	29968	35805.4	35243.1	15118.8	21867.4	9918.7	21838.1	18491.9	13336.3	26320.9	15971.2	19450	2452.67	14470.4	2308.51	22171.9	5001.75	16499.5	21842.6	18988.5	15892.7	9995.38
979	576.285	587.688	2942.86	2916.5	3110.26	3108.91	3038.66	3112.49	3199.73	21111.7	43253.5	12880.9	32423.3	27600	19146.3	42289.9	44055.5	78806.1	16451.4	85400.8	47284.4	21521	30628.3	43271.3	68496.7	17059.5	32150	26669	38993.4	114317	11262	35362.1	23011.7	6115.31	6256.03	3454.84	4686.22	2910.61	6010.46	2181.05	7813.12	4404.62	69054.5	1194.23	7071.74	9472.57	1618.87	3354.68	2965.36
980	576.573	40.1028	5819.32	6491.08	6204.87	6795	6219.73	6108.29	6966.57	8521.24	8300.98	6712.5	7751.98	9118.58	8087.37	8823.62	7899.01	8524.29	16729.9	8520.8	18519.5	17607.8	6813.19	8598.31	8409.63	8049.55	7807.1	7213.15	18034.2	8706.77	17348.4	8163.71	8374.31	6354.77	6240.3	7279.94	6238.84	5396.54	6575.61	6313.61	5613.64	6858.46	16283.3	6273.4	6863.21	8266.31	6201.27	5113.18	5705.49
981	577.288	587.642	503.275	902.808	579.408	555.54	644.627	726.839	572.515	6789.3	14366.5	3270.18	9760.17	9223.48	6469.5	13303.2	13522.4	26451.5	5375.66	27568.2	14471.2	7834.9	9035.25	13616.2	21799.4	4813.71	10648.2	8017.56	12441.8	34907.7	3299.99	9622.47	6460.25	1433.55	2370.06	1316.45	1160.64	955.559	497.511	384.535	1817.13	1093.07	22469.2	184.798	1413.92	2055.27	337.685	552.913	410.893
982	578.301	626.041	24568.6	26422.7	24474	24585.5	24470.1	26555.9	25930	182813	255527	154977	270090	225795	208945	178848	206831	279771	141465	157982	150970	128766	138788	208239	222846	166365	126956	205009	119999	197219	94130	271427	168946	25638.1	32505.1	30359.9	38762.3	32665.3	28656.7	43271.9	29334.5	35487.5	156397	21383.9	25415.2	37239.3	26661.6	38082.5	30574.1
983	578.869	36.761	19214.6	17900.6	19827.4	19252.8	19253.7	19151.6	20264.8	29854.4	28894.6	29118.7	28757.1	27189.4	29100.8	27699.1	27952.3	26994.6	21639.9	27277.3	21708.8	20354.5	28496.3	27680.6	27092.3	28321.4	25219	26576.5	17721.1	28620.8	19164.3	30413.4	29012.3	19470.5	19194.1	19643.8	18945.6	21091.2	20165.7	19601.1	19876.7	20499.1	19860.5	19482.7	19480.4	18885.5	19040.9	19719.2	19777.8
984	580.31	628.614	18255.2	18656.7	17854.1	16944.1	17378.4	19875.6	18693.1	121411	182182	156587	190043	216355	79989.6	121795	146811	189329	85926.9	124848	59219.5	87985.5	97253.5	114996	162636	112632	85416.8	131836	76731.8	128990	37262.5	183496	109108	18485	23992.5	21274.2	23295.6	18028.8	23639.8	28655	22429.2	19749.9	87674.2	15418.8	18381.8	27288.9	17445.2	25599.8	20834.8
985	580.361	695.315	3968.15	4133.52	4305.02	4072.36	4470.35	3864.67	3215.54	10999.1	18810.8	10600	13052.5	16606	9397.89	10351.9	16349	21632.2	5651.04	19113.1	5186.28	6022.23	16994.1	16956.7	15865.1	8362.78	15671.4	11282.9	15548	19632.2	6806.73	11468.9	13198	10786.9	4356.69	4078.83	6275.62	4784.23	4370.96	4831.99	4839.53	6980.12	8471.13	5008.56	6548.44	6749.25	5433.57	4828.18	5332.13
986	580.396	749.86	1267.62	950.379	1199.46	892.716	1382.19	1125.51	1951.24	5821.46	10712.3	2770.25	4829.49	7904.59	5463.59	6942.31	7049.64	12059.1	2989.41	7316.22	2673.57	2698.04	8220.32	11630.7	7255.23	6806.83	8073.7	5719.6	5252.37	8315.23	3108.51	4698.31	6912.37	2585.85	1385.14	1637.53	1979.24	1917.47	719.592	1996.77	950.628	1479.11	3086.08	2220.38	2130.17	3110.32	1023.54	1891.39	1576.51
987	580.866	37.08	7023.78	7529.64	8401.23	7313.99	7196.57	6743.89	7367.01	10419.6	10089.6	11600.5	9732.48	10235.5	9737.95	8575.01	9818.61	9905.93	7661.72	10171.4	7008.2	7630.32	10571.2	9109.27	10536.9	11167.9	9341.96	10312.5	6267.7	9326.51	7445.59	11253.3	9762.99	7170.72	6622.47	6785.64	8393.01	7939.64	7048.66	6778.4	7301.39	7702.08	8590.49	7247.01	6830.62	6838.59	6662.7	6949.23	6828.95
988	581.318	617.05	59918.5	59326.4	61384.9	60562.4	60519.8	63083.7	61947.3	105313	100739	101589	97236.9	102778	92441.8	93699.7	103380	105641	72326.6	97116.3	65291.4	65366.1	95852.7	99467.8	95856.6	85592.7	100172	90552	80127.9	91159.1	51574.7	104498	83945.1	83734.6	79732	71749.4	82315.8	68968.8	80386.3	57264.6	62810.4	65278.7	67212.6	73485.9	85497.2	76775	78840.4	75297.7	76327.2
989	581.454	807.295	11831.9	13290.9	12374.7	12846.7	12364.7	12718.8	13314.2	12451.7	14523.5	21092	13790.3	28368	34686.1	28394.7	20982	31325.5	10750.2	32683.6	11802.5	16155.6	16047.9	29140.7	21703.2	11066	27370	22169.1	13156.3	15979.4	27879.6	12773.1	31096.4	9105.29	12908.2	9658.52	9529.07	7642.92	8872.17	13877.6	5239.57	24456.7	9018.77	8308.95	9190.44	18059	23370	20190.9	6124.89
990	582.324	623.691	18712.2	19185.5	20039.4	19376.2	19161.1	17507.9	19173.4	31965.6	27140.3	68190.7	62774.9	35055.1	26530.2	49746.9	55177	29400.1	20547.2	51425.9	17367.1	18560.7	28817.2	29805.4	57802	45112.6	30971.6	48852.3	25254	29245.3	13395.6	60443.1	44061.7	25577.4	28056.2	23388.6	27387.1	22157.3	25538.9	20214	19830.8	21323.6	20111.6	22706.7	26191.6	25845	24570.3	24034	25471.6
991	582.456	811.055	4414.32	4443.27	5458.7	4319.58	4646.25	4607.62	5307.5	5200.82	4438.79	8397.18	9328.35	15112.6	15485.2	11704.9	8056.89	16876.1	7228.56	16949.3	3554.59	6020.84	5850.19	11055.8	10688.4	5087.49	11862.3	11022.7	5223.52	6537.25	9924.06	9848.99	14532.1	3090.48	5751.76	3498.87	3360.46	3103.93	3188.91	6727.27	1938.67	9741.46	3076.24	2724.78	4253.99	7228.95	9339.96	6906.71	2263.75
992	582.376	752.388	2650.28	3221.63	1885.75	2721.64	2036.54	2908.63	2579.27	11015.7	16325.4	10715.6	13928.3	13755.9	13036.1	16579.1	15846.1	21813.5	6618.87	18030.8	6285.2	10416.2	16285.9	18161.8	18945.7	10828.1	2013.28	14254.9	20247.5	28385.1	7097.37	12177.4	13723.9	18050.1	10482.2	9924.34	8501.43	10709.6	9450.34	8486.46	8524.31	10239.2	8846.89	7761.05	9884.08	8314.61	5854.5	10597	7813.16
993	583.336	660.445	38247.4	38806.3	39803	37597.4	37345.8	38253	36622.9	56122.8	73026.2	58338.6	56499.6	76346.3	49112.2	54021.4	64441	76606.7	39143	61738.1	27546.8	38409	71763.9	63039.6	74239	51833.4	63386.3	49146.2	51850.1	55331	34104.4	56426.4	47127.2	51986.7	42079.9	40118.5	48985	39785.8	43923.7	43340.4	32362.9	41395.8	38766.1	41702.8	44948.2	45216.9	44406.8	44863.4	44423.2
994	583.257	467.451	13171.5	13678.4	13968.2	13400.3	13395.1	13991	15432.9	13813.2	11829.8	10341.5	14457.2	28759.7	20562.9	20193.7	56205.5	24879.4	24814.5	36931.6	15746.8	29393.5	14360.9	11101.8	33902.5	26975.5	32006.6	22243.2	35811	16415.7	5987.57	19255	35896.4	15234.6	35213.7	12959	25073.1	30095.1	8920.98	15636.2	14011.2	23894.1	2596.72	6207.22	6340.73	34264.9	11271.5	29665.2	17256.7
995	584.346	648.966	28441.8	27396.4	28320.3	26753.8	29193.2	28719.4	26966.5	31266.4	35807.3	37854.7	40225.1	53420.7	29602.2	31868.5	38021.5	38238.4	24488.1	41651.6	20968.3	25874.5	37133	39342.6	40253.2	36077.4	40560.8	33127.7	36729.6	37372.5	29404.9	32546.2	33779	39509.5	38552.9	36258.3	38789.1	33231	34845.1	32890.5	30651.6	32554.7	25079.7	35204.3	33915.4	33194	34043.8	38455.4	36548
996	584.26	467.114	4725.87	4601.94	5074.22	5091.84	5479.42	5592.8	4799.97	5790.85	4377.27	3407.21	5494.98	10176.5	6455.77	6908.63	20507.5	9040.31	1437.28	13822.9	2596.21	9547.29	5744.85	3962.53	11739.9	9821.43	12073.5	7339.22	11740	6311.8	1074.8	7688.76	13611.5	5115.16	13491.4	5320.78	10435.4	10946.5	2877.73	5552.34	4974.69	8837.02	398.082	1942.01	2457.36	14106.6	2507.64	10226.4	5660.12
997	585.351	714.803	27610.8	29887.8	27518.7	31151.3	29337.7	29493.7	32286.5	38304.8	59370.7	48879.3	53482.8	55785.7	43534.3	47471.3	53098.8	64108.1	31384.5	48985.4	25099	27937.3	53268.7	53230.6	59186.9	40864.8	50979.9	48541.8	37633.7	56380.4	28284.6	49643	41559.3	61463.7	55808.1	54568.4	44938.4	45884.4	51209.6	44823.2	42307.4	43707	27567.2	47185.4	53322.8	44826.2	45060.9	53367.6	53788.6
998	585.485	854.483	6483.57	7974.95	8037.93	8160.45	8071.35	7345.59	8828.2	12602.2	11399.8	15469.6	11270.4	27456	32034.9	24140.8	15722.9	34919.8	4443.06	25353.3	6370.98	7171.15	17638.5	27086.8	19140.8	8767.95	14548	11619.7	3865.92	11965.5	18260.9	9419.37	26062.2	4349.75	4872.46	1067.61	6165.74	4672.57	3903.66	11356.5	685.999	22297.9	3995.76	6122.67	670.928	14803.6	18847.4	12774.8	1375
999	586.315	587.914	72944.7	71701.9	72164.4	71694	72627.3	71532.3	69697.3	109267	286249	82720.6	221245	176012	128145	298338	310554	623568	111667	738845	244032	163222	229631	353208	586503	131490	264503	201818	329333	1.09255e+06	92783.5	188449	179678	121001	137085	96826.6	98844.1	72859.1	52378.5	65758.5	171163	95038.9	417263	26795.6	99855.1	186433	39901.4	61870.9	72201.7
1000	586.355	714.91	7017.02	7035.78	7958.32	7945.7	6451.44	7217.01	7394	11159.9	16370.1	12687.9	15515.6	13521.1	9956.1	11835.8	14950.2	16836	8162.56	13699.2	5666.98	7943.85	15126.7	15060.1	14149.6	12840.1	12422.3	12514	9979.23	15362.1	7857.83	13124.9	11450.1	18349.8	16521.6	16044.6	13978.1	12474.2	15726.5	11462	12763.3	13266.6	7206.04	15050.5	16284.5	13128	12430.7	15526.7	16466.9
1001	586.488	854.749	541.76	3123.23	0	426.548	0	172.621	0	4476.22	4288.2	6317.49	4036.26	12932.9	13570	9188.68	6744.93	14481.6	1735.07	10681.7	2167.72	3222.91	6671.82	11416.2	7249.69	3387.32	6078.26	4193.02	1765.44	4843.25	7732.92	3339.93	11648.5	0	154.501	155.32	0	0	0	4685.2	229.204	8689.04	1476.07	302.03	165.122	4843.71	7273.2	5102.27	226.044
1002	587.318	588.086	23684.8	22722.1	22804.8	21837.6	22906.4	23662.7	23743.7	35358	94758.7	25794.6	71357.6	56795.6	41908.8	93848	98435.1	194398	37313.8	230946	78829.4	48038.9	71516.7	111689	180422	43196	85100.6	61687.3	105326	353063	28119.6	61658	57933.5	39152.1	42912.7	31070.4	31759.7	23875.7	18049.1	20548.8	55810	30997.3	137891	7660.14	33431.1	61116.8	11745.7	21144	21304
1003	588.332	619.633	713517	719353	706878	733626	727001	725946	730845	1.66328e+06	2.98658e+06	1.64999e+06	3.3474e+06	2.81264e+06	2.49273e+06	2.07785e+06	2.64817e+06	4.16914e+06	1.71661e+06	2.15827e+06	1.28042e+06	1.64751e+06	1.8874e+06	3.21552e+06	3.39756e+06	2.33436e+06	1.83631e+06	3.13627e+06	1.80582e+06	3.28561e+06	1.18261e+06	2.72198e+06	2.54547e+06	811258	1.04031e+06	888265	1.19935e+06	928444	963690	1.34268e+06	891017	1.10842e+06	1.4333e+06	664284	885172	1.2196e+06	837074	1.14788e+06	917835
1004	588.898	35.5906	120395	128944	132876	129512	128792	126117	133074	153186	149880	156749	158063	150746	159808	137917	154187	145815	130511	156222	113097	120453	160032	163666	154593	163277	147221	160177	110659	152535	117504	155988	164468	128023	125294	124141	125468	134790	128599	127839	128821	128067	110465	133631	118712	120887	130125	138630	132329
1005	589.334	619.633	220851	225605	226273	225969	229940	233594	230611	525639	941082	520997	1.05754e+06	889337	793492	658170	853494	1.3045e+06	550015	677318	405318	527379	593358	1.00703e+06	1.0584e+06	738314	580079	981151	571177	1.05061e+06	375114	854341	796765	251074	331105	283273	374026	292999	305186	416897	279324	344035	454478	210248	273733	382275	267127	366728	292481
1006	589.445	843.113	8168.83	7921.08	7795.83	9074.07	7143.73	8474.07	8330.56	30604.1	15402.1	18301.1	17010.6	26243.7	14607.2	16892.8	22106.3	29505.9	30435	26510	42404.1	42381.6	8522.96	12984.2	17343.3	24739.3	31956.4	20205.5	52466.9	20318.6	23994.8	16197	11124.5	12984.3	11472.3	10627	12048.5	8080.28	7463.94	1285.8	12345.2	2710.83	13927.3	2227.63	8302.3	14000.1	8723	10619.5	4161.05
1007	589.9	35.5906	13588.8	14029.3	13571.5	15131.1	13546	13668.2	13149.8	16494.9	16355.3	15652.8	16345.5	15910.3	16691.7	15730.6	16568.8	15224	13015	16403.1	12384.2	12336.7	16737	17509.3	16345.7	17850	15459.1	17575.9	11790	16438.5	13137.5	16778.1	17180.1	14640.1	12529.6	13864.1	13856	12937.4	13427.7	12966.9	13329.4	14032.8	11363.8	13676.7	12194.4	11901.7	12972.8	14799.2	13808.9
1008	590.346	644.178	198494	195562	196010	202539	198420	201124	202552	431783	940982	1.13088e+06	973372	1.54824e+06	407255	680556	775886	1.16005e+06	385995	782521	269247	430157	580804	529272	1.10062e+06	624059	494795	732663	425374	772737	219340	709021	658425	209848	269278	230330	256716	201029	328912	309844	219354	202757	266562	174893	166159	248900	176148	260550	268060
1009	590.9	35.7651	5939.14	5366.15	5469.56	5168.35	5826.44	5744.68	6061.16	7011.96	6591.54	7957.63	6124.47	6316.24	6983.14	6351.73	7085.28	5858.81	6048.43	7680.52	5568.6	6514.93	6673.15	7678.81	7370.23	6601.02	6767.9	6706.25	4522.56	7415.66	5513.98	6236.92	7080.47	6153.09	6102.19	5015.77	5768.44	5616.57	5608.26	5139.61	6136.34	5453.58	4772.57	5672.72	5369.32	5286.79	5715.61	6362.88	6403.61
1010	591.349	643.841	64613.4	64096.8	61383.5	62736.6	60809.4	63964.7	64302.7	138338	298225	364873	303506	484439	81386.4	207250	235945	374433	121661	249129	60763.9	136447	182835	162759	337386	194940	155093	226390	133330	245446	68490.2	227395	206049	64509	85468.2	76595.2	80827.4	49156.7	105918	97293.7	71266.7	44998.6	88363.8	59533.7	49094.7	78946.7	42087.8	84522.8	87774
1011	591.461	872.954	30713.6	31349	30649.9	32780.7	31844.8	32871	33839.4	95537.7	39847.2	58964.8	54865.1	79662.6	43764.2	49340	80571.3	93599.8	122275	100448	180161	116754	35925.9	34446.1	58619.6	97668.4	126193	69624	176581	57842.3	67802.5	61810.2	46516.3	12520.4	35197.6	27579.9	30794.1	35977.2	26512.7	12755.9	39611.9	12356.9	52399.1	17530.9	32745.1	40054.2	36705.1	28775.8	20050.5
1012	592.361	680.194	47152.2	46613.4	45928.4	49676.5	49016.1	49212.9	48909.1	139573	210383	182760	192334	285553	113065	148342	232956	252256	70407.8	237834	47772.1	70524.9	210040	179250	191680	139483	232432	161021	158680	205088	55328.1	138548	149717	106425	67625.2	54277.6	61597.3	48082.2	71513.3	40464.7	44683.1	52947.1	66227.6	66598.8	87157.8	69819.1	40790.2	76741.8	60298.6
1013	592.464	869.972	14241.3	12251.6	13547.8	11730	15904.2	13212.6	15107.7	41209.4	16072.5	22386.3	20565.8	32558.7	16757.8	20991.1	29864.6	37808.4	51161.7	39284.4	73103.7	47429.1	13268.7	12683.5	28108.9	40550.5	51493.2	27696	72236	26328.5	26332.6	24639.9	16687.8	25455.5	19125.1	8786.97	13373.8	19948.6	12746.1	1622.14	20371.2	4197.05	22279.4	3540.34	13642	21111.3	15981.6	13659.8	6628.99
1014	593.365	679.88	15435.4	16280.6	16095	16348.2	16061.9	17284.3	16989.2	49740.5	70015.9	62960.7	67206.9	94229.4	39138.1	49266.1	75913.6	82867.5	26855.5	75780.6	25561.1	27471.9	71935.4	60569	62952.7	49760.8	77869.1	55489.9	52680.2	72436.5	18079.8	50566.6	52550.4	34892.9	23043.5	19380.7	20575.7	16986.5	25740.8	13629.4	14935.5	17084.5	23671	22697.9	28034.6	24855.9	14459.7	25502	20362.4
1015	593.476	887.013	86098.7	86552	88262.7	88522	84407.7	89690.2	90485.4	94842.5	23793.3	46510.9	30924.3	58555.2	33938.9	37974.3	49965.4	74188.9	77259.2	64900.4	94788.7	82922.8	22309.1	24496.3	65494.1	68389.7	67802	40067.8	108453	34069.3	38619.4	36347.4	24276.8	81995	89030.1	95519.3	133287	73836.7	72608.1	39520	84454.6	44305.3	40634.6	63273.3	60583.1	108813	105890	99682.7	74412.3
1016	594.377	730.371	23313	25249.2	25907.6	24419	25338.4	24816.8	25801.8	34260.3	94299.4	39750.3	43406.1	63708.7	34686.3	71046.2	65079.8	73414.4	26572.5	55247.3	25823	29567	80777.6	81947.1	53803.8	49469.3	68153.1	45361.1	61398.8	76693.7	21643.8	74970.7	47518.8	64457.5	23818.1	20316.8	25404.1	23258.6	28374.9	16733.4	19137.5	23059.2	27705.7	21791.4	32930.5	26995.5	19758.4	25882.2	20222.3
1017	594.353	677.132	3920.06	3769.39	3513.51	3431.29	4650.17	4845.79	3817.06	19624.2	14807.8	21582.6	21237.4	31011.3	18070.8	10572	29260	35990.6	6156.13	30326.5	10285.3	6058.38	23837.9	13495.8	23003.3	11782	26670	12774.8	22241.5	32492.4	9260.03	11563.5	11167.6	3463.18	2849.02	2932.77	2524.98	4271.9	3062.97	2721.09	4506.41	3810.5	5417.61	5957.94	7388.53	6594.65	2854.5	2866.6	6208.97
1018	594.48	890.452	34491.2	35177.8	36682.5	36001.5	36372.5	33571.7	35420.2	34507.8	7858.69	0	0	22573.9	0	13235.8	18585.5	29489.9	27611.7	27164.8	37388.1	31258.9	0	0	25464	25508.8	25222.6	0	40737.8	0	12076.6	14222	7601.55	33555.9	36430.7	39452.8	52977.3	32490.3	30074.4	15489.9	32884.2	17228.6	15754.2	25752.8	24119.9	46163.1	44423.1	38780.5	30770.1
1019	594.819	37.6509	3500.02	3485.53	3765.66	3935.77	3883.6	3842.44	3409.51	4490.14	4595.34	3760.32	4358.84	4475.56	4393.27	4693.46	3836.9	2482.46	5841.22	3737.47	5705.17	5538.27	3696.43	4012.92	3836.67	4211.88	3712.25	4864.91	5181.96	3266.2	4285.54	3646.26	4321.57	3476.96	3396.19	3305.64	3709	3270	3214.56	3365.42	4208.95	4068.65	6332.57	3285.1	3391.49	3381.5	3581.69	3458.18	2766.4
1020	595.288	624.476	343.435	584.992	873.75	379.615	995.655	1323.79	752.326	128370	136928	198075	144897	202742	142606	121966	168843	192939	109416	246085	72295.1	82350.8	193245	183415	191610	105970	415819	193057	198463	154971	50021.3	167640	127175	1859.76	1373.14	1925.01	1432.98	1368.23	1119.53	1496.59	776.537	729.166	63176.5	672.324	827.868	621.211	1554.52	1487.85	1776.12
1021	595.318	727.92	21485.9	20528.4	22653.7	22435	21191.1	22998.3	24301.4	10245.4	32121.2	12444.9	12843.9	21093	9798.1	21904	21116.2	26739.9	9518.32	17840.6	8481.56	9454.25	30818.8	27387	19142.5	17697.6	21682.6	13312.8	20073.2	24836.6	6929.59	24803.6	17168.7	46861.8	33405	33361.9	29360.6	21732.1	27226.7	14796.4	18397.2	18330	9707.07	26766.2	34132.3	29198.2	24239	28865.7	22594
1022	595.49	852.514	729.264	492.001	628.353	870.36	621.593	600.033	1004.54	32372.4	7432.84	15899.3	28133.5	14977.6	23445.8	24341.5	32054.3	22461	41126.2	46095.1	70601	43457.7	24345.9	12279.8	18477	57929.2	24075.4	19813.9	21252.9	42494.7	18469.4	23908.3	13875.2	925.253	364.177	640.141	2061.65	798.616	162.469	0	0	0	13094.3	0	506.917	0	1533.74	644.369	0
1023	595.752	329.372	4493.4	5666.02	3556.81	4505.85	3388.4	4642.24	4320.36	6553.71	7400.96	4739.58	8398.81	9032.08	8932.2	8033.18	9303.84	7429.74	17499	5671.67	25578.6	14591.4	10271.3	6425.15	7266.23	1327.5	22060.3	5792.21	34911.8	10755.2	7120.78	12259	2959.45	683.219	1701.58	2588.52	5549.01	1313.82	3581.78	2491.5	2260.59	4635.63	17203.4	7674.29	5951.41	3115.39	4098.27	593.056	514.522
1024	596.291	624.51	0	209.587	0	113.173	135.844	125.455	221.782	37051.4	40111.6	62975.3	44665.3	60380.1	42821.1	36705.9	48393.2	57532	32512.8	72780.8	23152.7	22909.7	54582	53720.5	56492.3	32634.5	124296	55404.3	55681.1	47174.3	14012.8	49313.3	37829.5	113.075	0	106.324	0	130.296	0	116.89	245.732	0	17542.6	0	112.371	113.331	309.569	133.233	116.159
1025	596.345	730.622	4072.98	5467.6	5356.35	4856.06	3245.47	4269.33	4830.13	9978.24	15818.9	6606.6	4839.59	6542.07	7276.12	13132.8	11398.5	16536.9	4061.36	27782.1	6915.21	5597.34	18503.5	23750	14838.8	12523	11297.3	14027	20564.7	20521.6	3812.59	8330.33	15443.7	12995.8	9916.45	6645.06	9515.97	4348.14	4542.5	3171.84	6793.41	3341.69	6491.86	5120.05	11121.5	9311.81	6085.55	7351.6	6112.4
1026	596.415	795.619	1896.31	1611.49	1421.84	1814.77	1180.55	894.051	986.216	20041.1	11173.3	15099.1	18754.6	20352.7	54546.4	27764.6	35858.3	17490.4	120893	50049.4	63916.5	62021.2	38174.9	13975.1	22752.7	103169	23468.9	38700.9	18894.9	45218.6	26303	25395.2	25865.9	18582.6	10614.8	8039.31	8287.37	7260.22	13122.6	3903.4	4814.8	4146.24	22566.1	4073.56	10860.1	5932.76	4230.78	11506.2	8901.75
1027	597.308	682.085	15051	15074.3	15551.3	16825.4	15504.7	15843	16367	68305.5	88349.4	82051.5	48950.2	93363.4	48355.6	57729.8	101537	99315.8	40354.2	74151.8	26733.9	34593.4	118091	65502.2	95992.5	49193.3	97852	60160	108244	73395.3	21654	62085	43634.6	9095.33	16797.5	10105.4	12475	12860.6	4717.07	6465.27	9557.41	5840.44	37467.7	9462.43	8087.59	9397.87	10085.5	8184.44	11333.8
1028	598.291	637.729	15529.7	12756.9	14089.7	16741.7	7560.52	16190.9	14669.1	45273.6	44893.1	42242.4	43740.3	39270.6	44536.7	44265.7	40951.9	44147.9	31404.2	41556.5	30876.3	30656.6	41220.9	45229	38305.1	41568.9	44594.5	42443.2	32277.5	40513.4	35970.7	43916	38435	6878.58	12749.9	13725.4	11617.4	7805.03	6756.67	6416.85	14588.2	7602.02	31827.1	12920.7	13015.2	15824.8	13429.8	14027.9	12076
1029	598.306	682.807	3880.9	3734.36	4012.97	5281.01	4895.7	4377.05	4151.89	21996.2	30077.2	26116.7	15463.2	33033.2	14597.2	17641.4	32834.9	34958.6	13216	25738.3	8140.54	10562.3	37071.2	21384.9	32792.6	16004.3	29835.6	20657.1	34140.8	23779.1	6821.6	20766.7	13758.6	1059.53	2071.98	949.146	906.015	1558.34	1052.36	1172.82	1254.27	701.693	11572.5	582.083	1270.06	1328.51	338.772	869.74	1109.66
1030	599.269	364.742	3462.18	3318.68	3517.98	4253.07	3447.64	3752.66	3314.92	16456.5	16097.2	12500.3	4435.41	17673.3	14476.8	15367.2	17264.7	18033.1	29233	15971.2	36431.2	52739.1	5958.99	14624.4	15201.1	12596.9	19907.5	13946.3	29065.7	13531.5	33535.8	8272.12	15060.6	4978.86	6573.24	8543.28	11380.1	11340	8645.09	7425.35	5231.06	9344.21	25961.8	6101.66	8367.26	8271.17	14477.2	12477.1	9127.46
1031	599.319	791.572	0	0	0	0	121.985	268.932	252.359	89901.8	184366	126468	172673	186749	101385	96277	160574	250009	62924.9	177797	45225.8	37372.1	159319	168978	145715	100935	193140	167423	125514	138170	46962.1	177966	96916.7	0	269.297	0	148.714	140.805	137.58	249.014	262.747	113.782	44386.4	0	0	0	367.044	223.611	0
1032	600.322	791.572	0	0	0	0	0	0	0	27645.8	56404.9	40561.2	53990.5	57988.1	33779.7	30092.5	49058.2	74597.2	17870.7	56370.8	14477.9	11851.9	47863.1	51334.5	44641	30092.5	60195.6	51464.3	40344.8	41454.5	12508.9	56472.4	30773.3	0	0	0	0	0	0	0	0	0	13848.6	0	0	0	0	0	0
1033	602.301	624.795	7945.59	7792.38	7097.53	7723.63	6993.32	7573.57	6870.17	30882.8	41383.3	24537.2	54731	30428.5	45018.6	48873.6	30680.8	40978.6	29790.3	42082.8	52673	35753.6	56599.4	42693.5	62028	39326.2	37184.2	30077.1	30174.4	49902.4	30864.2	36014	24868.1	11744.7	13523.6	7121.64	10584	11552.5	7131.16	9670.68	13723.7	12133.1	40000.1	8882.04	13122.2	14012.7	10775.5	7504.59	10640
1034	603.337	624.068	10089.6	9442.51	9794.21	10070.1	9748.23	10074.6	9535.64	12869.2	16876	11074.7	14756.6	11874.8	13305.6	17569.5	15993.5	16965.5	8165.32	19576.3	18881.4	13412	16162	16451.5	17994.3	14428.6	13887.5	12968.7	9594.53	13526.5	11301.9	14480.1	10096.9	13113.2	13976.8	11931.9	12337.4	11615.5	13272.8	9952.67	11621	11728.7	13803.9	12331.4	14922.8	13821.8	12665.6	13704.6	12638.8
1035	604.314	633.067	6729.87	5341.66	5270.15	6335.03	5820.75	5599.66	4738.29	34569.3	56443.1	44161.5	71400	54129.2	33116.7	35994	44522.7	62407.2	34310.8	42835.5	32616.3	30971	47754.8	53896.1	61823.9	26967.5	39345.1	35028	28549.1	38503.4	22908.8	51235.8	30907.9	9595.46	10075.6	6957.81	7507.7	7985.35	5435.11	7437.71	9415.17	8885.22	31033.9	7125.06	9855.76	10473.6	9251.56	9303.22	8107.34
1036	604.871	36.1524	12864.9	13193.3	13331.9	13526.5	13878.7	12344.9	14412.5	11711.7	11790.3	12286.6	10482.7	12707	13708.6	10457.6	11899.2	10331	9459.21	14242.7	9363.94	7849.44	13295.7	13696.3	11741.6	13772.2	11540.5	11745.5	8238.25	13330.4	8413.14	11268.4	15014.4	12903.3	11537.5	12857.1	12073.9	12985.9	12483.4	13597.7	15843.1	12558	8580.31	12438.7	14010	10541.9	13529.3	13291.4	14246.2
1037	605.321	625.931	20222.5	19851	19769.1	20123.4	18550.4	20601.8	20559.4	38176.7	58816.2	33407.1	57097.5	56097.9	43108	40038.3	50210.6	69309.6	33988.3	45245.2	32782.9	36475.3	42632.9	59040.4	63491.3	43612.7	38741.1	46700.8	34807.6	51064.9	30647.1	52202.9	39916.4	19750.7	25388.4	21445.7	28812.9	23756.7	22569.1	31565.3	23742	25938.7	160994	17345	21884.2	28180.6	22127.1	28120.4	23510.7
1038	605.358	665.548	7892.05	7265.98	6453.42	7751.45	7582.16	7280.32	8350.59	5344.82	2648.91	2480.26	4034.66	2395.87	1933.05	2098.21	3522.71	2629.28	2325.96	2896.2	3127.46	6677.51	1853.78	4559.45	2597.89	7972.11	2285.03	3633.73	3609.2	8255.54	11168	3698.52	1615.29	9630.49	7610.81	6500.41	9777.47	6920.9	6968.05	8382.17	4862.59	7166.61	37414.9	6578.97	8134.45	8467.68	7516.63	8839.94	7799.74
1039	606.312	595.856	15239.6	12774.2	16102	15881.9	14903.2	15439.8	15772.6	31452.2	47943.6	14898.7	33822	18692.4	24172.7	28894.7	29215	24082.1	19532.9	21711.3	17835.7	11310	15780.6	21524.1	41007.3	32090.1	18020	29078.5	13363.5	31922.5	23767.7	26619.1	33857.1	21600.9	18766.6	15973.5	20471.3	17666.5	16364.3	19580.1	13796.5	14621.9	21682.4	16147.2	14901.5	21834.5	15944.9	19833.5	16345
1040	606.404	767.158	451.5	1091.35	664.552	273.993	587.701	729.168	372.638	4105.3	8196.66	3382.02	4141.83	8073.79	5613.47	4636.98	8183.54	9779.85	2784.7	13506.7	1882.41	3266.5	5055.4	9705.45	5672.37	5815.51	8443.64	13716.6	4092.67	6887.07	2535.14	3919.87	10040.3	2585.81	2039.21	1392.67	1076.86	678.707	1108.19	819.29	1118.88	375.019	2051.13	810.565	1913.3	2424.9	558.403	962.423	1180.71
1041	607.373	715.206	7515.99	6988.73	6904.16	7153.32	8402.85	7399.03	8182.51	2718.77	3682.38	2811.57	2390.54	3958.28	2833.62	3666.92	2988.08	2996.4	3744.15	4740.29	1848.17	2917.69	4293.32	4243.13	3244.09	3110.92	3144.94	3942.15	17691.5	1729.17	2615.95	3821.71	3717.68	17300.9	14699	14475.3	11752.3	13019.5	15186	13637.8	11895	11876.4	3234.32	12667.7	15227.5	12200.9	12525.2	15583.1	15617.3
1042	608.318	640.696	98877.1	99182	98668.8	102975	98017.7	99982.8	102360	147132	163997	157149	163459	167468	166976	166958	174197	178226	127782	175646	105438	123915	177274	179026	183499	172964	179478	172921	144345	178198	150137	152159	166021	126529	130201	117729	118116	118322	122338	113445	108839	111558	116041	118325	119184	118508	120456	121013	124971
1043	609.322	640.696	28996.8	29241.5	30157.1	30812.2	30046.6	29822.3	31248.1	42633.8	49339	47511.6	50551.3	49961	49345.1	46175.8	51444.4	51770.5	37693.6	50485.9	31417.8	34752.9	50470.3	54451.1	52770.2	49831.1	53990.9	50663.6	41724.4	52006.3	45154.6	46464.1	49736.1	37773.5	38319.4	35465.6	35363.9	36687.1	35991.9	33120.6	32899.8	35280.4	33618	35730	36684.3	34101	35558.6	37840.7	36922.4
1044	610.247	602.758	6702.44	6454.35	5826.51	5682.98	7127.53	6106.19	6844.12	5360.37	6526.67	2327.54	5790.73	2884.3	3068.49	3146.21	2312.77	8168.88	1769.8	2695.44	1055.1	2465.5	5856.52	3601.35	8388.29	3084	3911.66	3986.07	1868.7	1844.41	1451.78	2866.68	2600	13184.5	8781.34	5907.77	8346.86	4901.24	6615.64	4744.1	4173.61	2934.86	1111.15	7257.99	4977.53	9836.12	8858.93	7124.37	5933.61
1045	610.34	661.166	12100.1	13596.3	14051.5	7522.19	7043.42	7495.56	13235.1	5175.18	20430	7103.19	19254.8	28018.2	17245.1	10766.1	23591.3	26344.1	13335.8	21712.2	12348.3	14972.7	18691.5	25029.6	18769.6	18078.5	23840.2	18506.7	17199	24718	13489.3	17112.1	20279.2	18676.5	14718.5	14961	14760.7	16486.7	15032.2	15795	13587.4	8034.27	5166.09	16059.1	15018.1	15004.1	16443	16893.2	15929.9
1046	610.734	38.7692	2990.24	3677.72	3141.82	3138.32	3187.03	3261.35	3267.53	5196.37	5454.87	5686.41	5750.99	5686.8	4734.76	5944.98	5028.52	5196.5	6171.04	4445.28	5393.81	7681.63	4702.29	5151.52	5289.33	4763.06	5762.24	6158.43	6730.83	4912.22	6303.96	5059.3	4894.85	3180.16	3514.87	3520.68	2999.25	3112.65	3160.51	3602.91	3240.82	3244.68	6683.81	3080.61	3776.14	4336.15	2748.72	2386.34	3109.72
1047	612.327	618.339	226684	228092	226874	230995	232362	238758	230298	388638	679411	353787	680544	525442	581096	619652	551024	891464	353114	826549	467613	491992	809491	864134	987828	682413	722151	635976	495733	833123	401149	503105	570957	383430	444538	283680	353117	387138	289221	324857	415034	393350	404937	294153	416940	461808	358498	311457	347891
1048	612.381	714.912	5064.53	5530.8	5536	5868.7	5311.78	5737.54	5934.28	4528.3	7397.84	5852.77	6482.75	6675.51	4724.25	5177.75	6958.44	8950.32	4019.34	6061.54	3554.17	4649.43	7418.39	7291.06	7229.54	8007.38	7862.79	6542.16	6860.83	7791.28	5434.69	5718.1	5822.08	14124.1	12244.8	13173.7	10952.6	10484.8	10642.7	9250.48	8879.39	8712.66	3558.44	10448.2	10277.6	9619.03	10306.6	10576	11530.2
1049	613.33	618.546	85624	81802.9	88249.6	84147.3	89044.7	85157.4	85906	134863	227103	120773	230309	172856	194564	207909	188395	299349	121936	276527	157982	166894	270961	282226	332817	228078	247950	215749	170625	280956	134883	174061	194942	133597	156495	113957	119860	133328	119498	115232	140358	139505	138503	106075	144552	156357	127253	119433	122768
1050	613.359	453.562	2386	1822.13	2855.88	3546.2	3400.03	3013.77	2690.77	1251.81	3603.48	3695.27	6398.01	5664.57	4136.31	3865.55	4247.52	7212.52	13961.8	5746.04	25694.2	18167.5	4029.72	4239.9	6339.47	4533.63	8179.15	2999.16	16977.9	3764.02	16227.4	4707.68	4731.27	1565.47	3762.11	2986.95	686.434	1432.59	4407.75	3142.67	1843.83	4532.03	22172.4	2471.32	1377.84	2566.6	2950.34	4023.19	1058.25
1051	614.344	637.992	86109.7	88545.6	86531.8	85501.4	84721.4	87581.5	90705.7	196149	445981	296014	480969	444730	208070	265784	321106	480513	230247	326290	116881	181056	335555	465027	523670	275047	303933	321181	208256	307578	160252	319420	336040	128990	148266	119391	97745.1	129581	104804	129129	131987	123725	155485	98646.1	123994	135156	127432	145597	122978
1052	615.347	638.472	30594.8	31119.3	29406.7	30359.3	29633.1	29995.3	29932.8	70097	151918	100929	165573	150372	76604.8	91527.4	107518	160744	79805.2	109885	38116.6	59113.1	113317	167405	185179	90075.1	102610	113308	75012.5	99591.8	54770.7	111018	113484	42212.8	46625.5	39498.4	28378.4	41047	32335.8	46339.7	41601.8	36066.7	56374.5	29620.2	37453.3	43246	38657	51706.8	40113.7
1053	615.245	506.24	3850.61	3387.51	2902.31	2555.06	3303.83	2615.21	3261.51	48664.3	46090.3	30755.3	31389.1	63893.3	48476.6	57462	108466	74601.4	19201.4	91521.5	17980.9	27751	36435.5	34177.3	73762.7	55314.9	79373.3	42658.2	6225.12	49210.5	1977.66	55668.2	91753.3	2234.33	5592.27	1915.77	6086.6	7724.06	2239.22	2992.26	2291.79	6407.87	7969.67	1225.95	1532.18	8040.18	1793.28	9555.79	2779.94
1054	615.458	891.422	12678.9	15244.5	14354.7	14417.5	14983.3	13736.4	15192.8	15728.5	0	0	0	9854.39	0	0	7591.98	14096.2	0	11443.9	15805.7	14977.3	0	0	0	10973.7	10944.2	5697.31	21058.3	3561.8	0	0	0	10573	10554.2	10163.4	18580.3	8310.5	7792.48	1338.45	10673.9	2837.28	0	4080.52	5621.05	15892.1	15614.1	11601.1	10301.3
1055	616.248	506.073	745.104	1147.32	726.178	751.943	1119.32	1067.3	1015.84	17730.4	17083.4	11430.1	10805	24384.5	18209.5	20589.1	42117.7	28543.4	8356.73	33707.7	6902.76	10039	14275	12898.8	28713.1	19567.3	27997.9	16618.7	2432.64	18028.3	953.871	19259.2	33057.1	409.558	2110.21	331.489	1238.81	2846.37	107.586	624.371	220.05	1458.67	3412.72	120.274	226.87	1822.95	416.314	2835.79	840.4
1056	616.361	670.534	21581.9	22593.1	22680.9	22289.2	22244.1	22620.5	23642.7	60353.8	126289	92592.1	147653	186870	64459.8	54150.4	91294.5	145768	65223.4	98127.7	17038.5	42452.8	80472.9	109081	128777	79191.8	75560.9	83135.2	57221.9	67200.9	31067	80535.9	89405.3	24269.5	35983.7	32947.5	25748.1	26676.8	30409.4	38752.4	25659.2	24787	37558.2	24388.7	25891	28761.6	28816.3	52559.6	27711.6
[truncated: 407 more rows]
[truncated: 60 more columns]

## Sheet: normalized
ID	mz	rt	NEG.QC1.mzdata	NEG.QC2.mzdata	NEG.QC3.mzdata	NEG.QC4.mzdata	NEG.QC5.mzdata	NEG.QC6.mzdata	NEG.QC7.mzdata	Neg.s1.mzdata	Neg.s10.mzdata	Neg.s11.mzdata	Neg.s12.mzdata	Neg.s13.mzdata	Neg.s14.mzdata	Neg.s15.mzdata	Neg.s16.mzdata	Neg.s17.mzdata	Neg.s18.mzdata	Neg.s19.mzdata	Neg.s2.mzdata	Neg.s20.mzdata	Neg.s21.mzdata	Neg.s22.mzdata	Neg.s23.mzdata	Neg.s24.mzdata	Neg.s25.mzdata	Neg.s26.mzdata	Neg.s27.mzdata	Neg.s28.mzdata	Neg.s29.mzdata	Neg.s3.mzdata	Neg.s30.mzdata	NEG.S31.mzdata	NEG.S32.mzdata	NEG.S33.mzdata	NEG.S34.mzdata	NEG.S35.mzdata	NEG.S36.mzdata	NEG.S37.mzdata	NEG.S38.mzdata	NEG.S39.mzdata	Neg.s4.mzdata	NEG.S40.mzdata	NEG.S41.mzdata	NEG.S42.mzdata	NEG.S43.mzdata	NEG.S44.mzdata	NEG.S45.mzdata
[truncated: 1,463 more rows]
[truncated: 60 more columns]
